# Supplementary material for: Detection of copy number variations and their effects in Chinese bulls
Source: BMC Genomics. 2014 Jun 17;15(1):480. doi: 10.1186/1471-2164-15-480 (PMC4073501; doi:10.1186/1471-2164-15-480)
Supplement: Supplementary file 1 — Additional file 1: Table S1.1: The breeds or populations of Chinese cattle used in the CGH arrays. Table S1.2. The breeds or populations of Chinese cattle used in other experiments. Table S2. Primer sequences and results for qPCR. Table S3. CNVRs in Chinese bulls. Table S4. Shared CNVRs by this study and other studies. Table S5. CNVR in ChrM in Chinese bulls. Table S6. CNV types of individuals on CNVR22 and CNVR310 in three Chinese breeds. Table S7. Association analysis of CNVR310 with body measurements. (XLSX 136 KB) [file 12864_2013_6164_MOESM1_ESM.xlsx]

## Sheet: S1
Table S1.1 The breeds or populations of Chinese cattle used in the CGH arrays
Breed name	Number	Sample type	Sample Source	Usage	Subspecies
Mongolia	2	whole blood	Hohhot, Inner Mongolia	Work, beef & dairy	Bos taurus
Anxi	1	whole blood	Anxi, Gansu	Work	Bos taurus
Qinchuan	3	whole blood	Fufeng, Shaanxi	Work & beef	Bos taurus
Zaosheng	1	whole blood	Qingyang, Gansu	Work & beef	Bos taurus
Nanyang	3	whole blood	Nanyang, Henan	Work & beef	Bos taurus
Jinnan	3	whole blood	Yuncheng, Shanxi	Work & beef	Bos taurus
Jiaxian	3	whole blood	Jiaxian, Henan	Work & beef	Bos taurus
Luxi	2	whole blood	Heze, Shandong	Work & beef	Bos taurus
Bohaihei	2	whole blood	Binzhou, Shandong	Work & beef	Bos taurus
Leiqiong	2	skin tissue	Haikou, Hainan	Work & beef	Bos taurus
Wannan	1	whole blood	Yixian, Anhui	work or/& beef	Bos taurus
Chinese Holstein	1	whole blood	Xi’an, Shaanxi	Dairy	Bos taurus
Total	24	NA	NA	NA	NA
Tianzhu White yak	2	whole blood	Tianzhu, Gansu	Wool & beef	Bos grunniens
Swamp buffalo	2	whole blood	Dehong, Yunnan	Work & beef	Bubalus bubalis
River buffalo	1	whole blood	Nanning, Guangxi	Work & beef	Bubalus bubalis
Red Angus	1	whole blood	Yangling, Shaanxi	Beef	Bos taurus
Table S1.2 The breeds or populations of Chinese cattle used in other experiments
Breed name	Number	Age	Tissues	Source	Experiment
Qinchuan	3	Fetal	heart, liver, spleen, lung, kidney, muscle	Yangling, Shaanxi, Shaanxi, China	Gene expression profiling analysis of MYH3 and PLA2G2D gene
	3	calf	heart, liver, spleen, lung, kidney, muscle	Yangling, Shaanxi, Shaanxi, China
	3	adult	heart, liver, spleen, lung, kidney, stomach intestine, muscle, fat	KINGBULL Company, Mei County, Baoji, Shaanxi, China
Qinchuan	30	adult	adipose	KINGBULL Company, Mei County, Baoji, Shaanxi, China	the expression difference of the MYH3 and PLA2G2D in differernt variation type
	30	calf	muscle	KINGBULL Company, Mei County, Baoji, Shaanxi, China
Nanyang*	47	adult	DNA	Breeding center of Nanyang cattle, Nanyang city, Henan Province	the association betweed the vatiation type and bodymeasuements
Qinchuan*	43	adult	DNA	Breeding farm of Qinchuan cattle, Fufeng county, Shaanxi Province
Jiaxian*	42	adult	DNA	Breeding farm of Jiaxian cattle, Jiaxian county, Henan Province
Note: * Body height, body weight, body length, heart girth and hucklebone width of the breeds were measured according to 《Cattle Production》 written by Zan Linsen,China Agriculture Press, P430-433

## Sheet: S2
Table S2 Primer sequences and results for qPCR
Primer	CNVR	Position	Primer name	Chr	Primer	Probe number	Count	Frequency	CGH type	qPCR type	Confirmed
Control			BTF3		F:CAAGAAGACTCATTCCTT;R:CACAAGCACATTATTCAC
1	CNVR22	137062700-137123060	PLA2G2D4	2	F:AATTGAACACGACTTAGT;R:CACATATTCTGAGATGGAT	15	2	0.0833333	both	both	Yes
			PLA2G2D1	2	F:CCTCTATATCCTCATCTGTAA;R:TACTTCTCGCTAACTGTT	15	2	0.0833333	both	both	Yes
2	CNVR44	106072499-106150499	CYP4A11	3	F:CCTGGTTCTGCTTCTGAT;R:AAGTGATGAAGGGCTTTGA	23	1	0.0416667	gain	gain	Yes
3	CNVR185	37777425-37847013	ASB3-1	11	F:AGAGTTGAAGTGCTGTGT;R:AATACGGTGAGAGGTGTC	11	3	0.1667	gain	loss	No
			ASB3-2	11	F:AGAGTTGAAGTGCTGTGT;R:AATACGGTGAGAGGTGTC	11	3	0.125	gain	loss	No
4	CNVR216	63364499-63404230	BPIFA2A	13	F:TGAAAGAGAGGAAACAAC;R:AACAGGAGTGAGAATTATC	12	6	0.33	gain	both	No
5	CNVR245	50898775-51007499	ART5-1	15	F:TGAGTTGAACAGAGGTAT;R:GCAGAGGCTTATTAGAAG	24	8	0.375	loss	loss	Yes
			ART5-1	15	F:GCTCCAGATACATTCGAT;R:CCATCTCCTTCTCTAACAG	24	8	0.375	loss	loss	Yes
6	CNVR277	64588898-64606501	OAS1	17	F:AATGAGACAGACAGAGAAC;R:TCGCAGGAAGTTATCATC	5	10	0.375	loss	loss	Yes
7	CNVR310	30175927-30192654	MYH3-1	19	F:ATGGTGTTGATTTCTGATGGT;R:GCTCTTGGGACTGAGTTTC	6	2	0.0833333	loss	loss	Yes
			MYH3-1	19	F:TCTCCTTTCTGTCATCCT;R:GGTTCGGTTCTGATACTC	6	2	0.0833333	loss	loss	Yes
8	CNVR347	59593499-59692499	SERPINA3-1	21	F:GGAATCGGCATAGAAAGAA;R:GAGAACTACGGCAATCAG	16	2	0.0833333	loss	loss	Yes
			SERPINA3-2	21	F:AGAGGAATCGTTGGAAGA;R:TTGGCAGGTAGAGTTCAT	16	2	0.0833333	loss	loss	Yes
9	CNVR400	43286291-43393499	MICALL2	25	F:CCTTTCTTGGACCCTGAG;R:TCACCAGCTTGTTGTTCT	32	1	0.0416667	gain	loss	No
Note: "Chr" is the chromosome number. "F" and "R" are for forward and reverse primers. "Count" is the probe number in the region. If "qPCR type" is consistent with "CGH type", the "Confrimed" is shown "Yes".

## Sheet: S3
Table S3 CNVRs in Chinese bulls
CNVR	Chromosome	Start(Btau_4.0)	Stop(Btau_4.0)	Start(Btau_4.6)	Stop(Btau_4.6)	Type	Taurine_fre	Yak_fre	Buffalo_fre	ISA_test	RefGene(Btau_4.6.1)	RefGene(Btau_4.6)	RefGene(Btau_4.0)	QTLs(Btau_4.6)
CNVR1	chr1	17145816	17163274	16963075	16983102	loss	0	1	0	yak**				Reproduction_QTL-1673;Milk_QTL-2506;Production_QTL-10637;Milk_QTL-10380;Milk_QTL-2728;Milk_QTL-10212;
CNVR2	chr1	29026127	29067392	28292765	28334131	loss	0.0416667	0	0					Health_QTL-10506;Milk_QTL-2501;Milk_QTL-10379;Meat_and_Carcass_QTL-10008;Production_QTL-10637;Milk_QTL-2728;Milk_QTL-10212;Reproduction_QTL-1674;Production_QTL-3428;Meat_and_Carcass_QTL-12199;Reproduction_QTL-10275;
CNVR3	chr1	36027706	36044490	35254721	35272144	loss	0	1	0	yak**				Health_QTL-10506;Reproduction_QTL-3579;Reproduction_QTL-11319;Milk_QTL-2503;Production_QTL-10638;Milk_QTL-2728;Meat_and_Carcass_QTL-15717;Milk_QTL-10212;Production_QTL-3428;Meat_and_Carcass_QTL-12199;Reproduction_QTL-10275;
CNVR4	chr1	49691128	49738499	48803324	48850645	loss	0.0416667	0.5	0					Health_QTL-10506;Reproduction_QTL-3579;Reproduction_QTL-11319;Milk_QTL-2503;Production_QTL-10638;Milk_QTL-2728;Meat_and_Carcass_QTL-15717;Milk_QTL-10212;Production_QTL-3428;Meat_and_Carcass_QTL-12199;Reproduction_QTL-10275;
CNVR5	chr1	56911499	56947499	56653105	56689070	gain	0.0833333	0	0					Health_QTL-10506;Reproduction_QTL-11319;Meat_and_Carcass_QTL-1349;Milk_QTL-2503;Production_QTL-10640;Reproduction_QTL-3439;Production_QTL-3428;Meat_and_Carcass_QTL-12199;Meat_and_Carcass_QTL-10641;
CNVR6	chr1	96538499	96603524	95067367	95254525	loss	0.0416667	0	0				NM_001102001-PLD1;	Milk_QTL-4704;Health_QTL-5112;Meat_and_Carcass_QTL-1311;Milk_QTL-4703;Reproduction_QTL-5658;Exterior_QTL-7124;Health_QTL-1736;Production_Association-18754;Production_QTL-4337;Reproduction_QTL-10644;Milk_QTL-2508;Reproduction_QTL-3439;Production_QTL-3428;Meat_and_Carcass_QTL-12199;Health_QTL-9947;
CNVR7	chr1	106949999	107489999	106021885	106455722	loss	0.0416667	0	0				NM_001099118-PPM1L;NM_001076963-B3GALNT1;NM_001075420-NMD3;	Milk_QTL-4704;Milk_QTL-21533;Meat_and_Carcass_QTL-1311;Reproduction_QTL-5659;Milk_QTL-4703;Reproduction_QTL-5658;Exterior_QTL-7124;Production_Association-18754;Production_QTL-5266;Reproduction_QTL-10644;Milk_QTL-2582;Milk_QTL-2508;Reproduction_QTL-3439;Health_QTL-9947;
CNVR8	chr1	125761499	125799470	124383527	124419800	gain	0.208333	0	0					Milk_QTL-4704;Milk_QTL-21533;Meat_and_Carcass_QTL-1311;Milk_QTL-4703;Reproduction_QTL-5658;Meat_and_Carcass_QTL-4819;Production_Association-18754;Meat_and_Carcass_QTL-10649;Production_QTL-5266;Milk_QTL-2582;Milk_QTL-2508;Health_QTL-9947;Production_QTL-1320;
CNVR9	chr1	133378716	133400972	132376322	132398578	loss	0	0	0.666667	buffalo*			NM_001076072-NCK1;	Milk_QTL-4704;Milk_QTL-21533;Meat_and_Carcass_QTL-1311;Milk_QTL-4703;Reproduction_QTL-5658;Meat_and_Carcass_QTL-4819;Production_Association-18754;Meat_and_Carcass_QTL-10649;Production_QTL-5266;Milk_QTL-2582;Milk_QTL-2508;Health_QTL-9947;Production_QTL-1320;
CNVR10	chr1	144646079	144662835	143378009	143394367	loss	0	0	0.666667	buffalo*				Milk_QTL-4704;Milk_QTL-21533;Meat_and_Carcass_QTL-1311;Meat_and_Carcass_QTL-10650;Milk_QTL-4703;Production_Association-18754;Meat_and_Carcass_QTL-10649;Milk_QTL-1513;Production_QTL-5266;Production_QTL-10647;Health_QTL-9947;Production_QTL-1320;
CNVR11	chr1	153814499	153859499	152135095	152178445	loss	0.0833333	0	0					Milk_QTL-4704;Milk_QTL-21533;Meat_and_Carcass_QTL-1311;Milk_QTL-4703;Production_Association-18754;Reproduction_QTL-5000;Milk_QTL-1513;Production_QTL-5266;Production_QTL-10654;Production_QTL-10647;Health_QTL-9947;
CNVR12	chr1	157023599	157063499	155260228	155300893	loss	0	0	0.333333			NM_001100314-PIK3R4;		Milk_QTL-4704;Meat_and_Carcass_QTL-1311;Milk_QTL-4703;Reproduction_QTL-5059;Production_Association-18754;Milk_QTL-1513;Production_QTL-5266;Production_QTL-10654;Production_QTL-10647;Milk_QTL-16060;Health_QTL-9947;
CNVR13	chr2	76	175499	76	173642	both	0.166667	0	0.666667
CNVR14	chr2	11457995	11497499	11194567	11234200	loss	0.0833333	0	0					Reproduction_Association-6153;Meat_and_Carcass_QTL-12152;Production_QTL-1304;Production_QTL-2615;Milk_QTL-2651;Production_QTL-10656;Meat_and_Carcass_QTL-1312;Milk_QTL-1675;Milk_QTL-3531;Meat_and_Carcass_QTL-4857;Production_QTL-5379;Reproduction_Association-9944;Meat_and_Carcass_QTL-11744;
CNVR15	chr2	46386508	46407295	44367646	44388433	loss	0.0833333	0	0		NM_001192104-CACNB4;			Production_QTL-10659;Meat_and_Carcass_QTL-1321;Meat_and_Carcass_QTL-12152;Health_QTL-10514;Milk_QTL-2583;Production_QTL-1323;Milk_QTL-2650;Production_QTL-3444;Meat_and_Carcass_QTL-4528;Health_QTL-12219;Milk_QTL-3531;Meat_and_Carcass_QTL-1322;Reproduction_Association-9944;Milk_QTL-1677;Milk_QTL-2737;
CNVR16	chr2	88930063	88957313	85351757	85379008	gain	0.375	0	0				NM_001083406-C2H2orf47;	Meat_and_Carcass_QTL-5812;Meat_and_Carcass_QTL-1321;Meat_and_Carcass_QTL-12152;Reproduction_QTL-5660;Production_QTL-1310;Health_QTL-16040;Milk_QTL-4494;Production_QTL-2696;Production_QTL-10664;Production_QTL-1323;Reproduction_Association-9944;Milk_QTL-2737;
CNVR17	chr2	93406048	93460499	89529362	89583423	gain	0	0	0.333333		NM_176668-AOX1;	NM_001097986-RFTN2;		Meat_and_Carcass_QTL-5812;Meat_and_Carcass_QTL-1321;Meat_and_Carcass_QTL-12152;Reproduction_QTL-5660;Production_QTL-1310;Production_QTL-10670;Health_QTL-16040;Milk_QTL-4494;Health_QTL-3600;Meat_and_Carcass_QTL-10665;Reproduction_Association-9944;Milk_QTL-2737;
CNVR18	chr2	120784499	120834795	116949331	116999187	loss	0.0416667	0	0			NM_001205468-ACSL3;		Meat_and_Carcass_QTL-5812;Meat_and_Carcass_QTL-1321;Meat_and_Carcass_QTL-12152;Reproduction_QTL-5660;Reproduction_QTL-3580;Production_QTL-10670;Production_QTL-10671;Meat_and_Carcass_QTL-12229;Meat_and_Carcass_QTL-10669;Reproduction_Association-9944;
CNVR19	chr2	127723499	127777499	124327830	124304558	gain	0.5	0	0			NM_001076480-SPATA3;	NM_001034790-STMN1;	Meat_and_Carcass_QTL-5812;Production_QTL-2614;Reproduction_QTL-5660;Milk_QTL-3528;Production_QTL-10670;Production_QTL-10671;Meat_and_Carcass_QTL-12229;Reproduction_Association-9944;
CNVR20	chr2	127894499	128004622	47626377	124213473	gain	0.791667	0.5	0			NM_001081538-ITM2C;		Reproduction_Association-14768;Meat_and_Carcass_QTL-10947;Milk_QTL-4793;Health_Association-19018;Meat_and_Carcass_QTL-1313;Production_QTL-1306;Reproduction_QTL-5011;Meat_and_Carcass_QTL-10951;Milk_QTL-10157;Meat_and_Carcass_QTL-20788;Reproduction_Association-16142;Production_QTL-5287;Meat_and_Carcass_QTL-10950;Production_QTL-10946;Meat_and_Carcass_QTL-12205;Meat_and_Carcass_QTL-10942;Reproduction…
CNVR21	chr2	131366309	131383062	127699292	127716045	loss	0	0	0.666667	buffalo*			NM_001046332-CDC42;	Meat_and_Carcass_QTL-5812;Reproduction_QTL-5660;Production_QTL-10670;Meat_and_Carcass_QTL-12229;Reproduction_Association-9944;
CNVR22	chr2	137062700	137123060	133136763	133162335	both	0.0833333	0	0		NM_001012687-PLA2G2D4;NM_001012686-PLA2G2D3;NM_001015888-PLA2G2D5;NM_001009572-PLA2G2D1;			Meat_and_Carcass_QTL-5812;Milk_QTL-1516;Production_QTL-1390;Production_QTL-10670;Meat_and_Carcass_QTL-11725;Reproduction_Association-9944;
CNVR23	chr3	31	329999	38036667	38366635	loss	0	0.5	0				NM_001075663-TBX19;	Meat_and_Carcass_QTL-11258;Reproduction_QTL-9920;Meat_and_Carcass_QTL-1372;Meat_and_Carcass_QTL-11257;Reproduction_QTL-9919;Milk_QTL-10104;Milk_QTL-2740;Health_QTL-2496;Meat_and_Carcass_QTL-11256;
CNVR24	chr3	336019	494999	38373337	157988	gain	0.0833333	0	0				NM_001192122-SFT2D2;NM_001079615-TIPRL;
CNVR25	chr3	8815499	8961000	8095167	8114544	gain	0.0416667	0	0			NM_001146219-NOS1AP;	NM_001076464-PIFO;NM_001075918-LY9;	Reproduction_QTL-5663;Health_QTL-2490;Reproduction_QTL-5791;Meat_and_Carcass_QTL-1324;Production_QTL-10678;Meat_and_Carcass_QTL-10677;Milk_QTL-3435;
CNVR26	chr3	9502499	9571499	8594032	8696212	both	0.25	0	0		NM_001101063-ITLN2;		NM_001034540-PEX19;NM_001206419-DCAF8;	Reproduction_QTL-5663;Health_QTL-2490;Reproduction_QTL-5791;Meat_and_Carcass_QTL-1324;Production_QTL-10678;Meat_and_Carcass_QTL-10677;Milk_QTL-3435;
CNVR27	chr3	11757972	11794499	10906103	10942632	loss	0.0416667	0	0					Reproduction_QTL-5663;Milk_QTL-2601;Health_QTL-2490;Reproduction_QTL-5791;Meat_and_Carcass_QTL-1324;Milk_QTL-4712;Production_QTL-10678;Meat_and_Carcass_QTL-10677;Milk_QTL-3435;
CNVR28	chr3	11866499	11902499	11016026	11052026	loss	0.0833333	0	0					Reproduction_QTL-5663;Milk_QTL-2601;Health_QTL-2490;Reproduction_QTL-5791;Meat_and_Carcass_QTL-1324;Milk_QTL-4712;Production_QTL-10678;Meat_and_Carcass_QTL-10677;Milk_QTL-3435;
CNVR29	chr3	14427060	14444460	13225951	13244143	loss	0.0833333	0	0					Reproduction_QTL-5663;Milk_QTL-2601;Health_QTL-2490;Reproduction_QTL-5791;Meat_and_Carcass_QTL-1324;Milk_QTL-4712;Production_QTL-10678;Meat_and_Carcass_QTL-10677;Milk_QTL-3435;
CNVR30	chr3	19019681	19108103	17621287	17696786	loss	0.0416667	1	0	yak**		NM_001035381-SLC39A1;	NM_001105375-TDRKH;NM_001035029-MRPL9;NM_001172708-OAZ3;NM_001077049-RIIAD1;	Reproduction_QTL-5663;Milk_QTL-2601;Health_QTL-2490;Reproduction_QTL-5791;Meat_and_Carcass_QTL-1324;Meat_and_Carcass_QTL-6276;Milk_QTL-2656;Reproduction_QTL-1679;Meat_and_Carcass_QTL-1325;Meat_and_Carcass_QTL-10682;Meat_and_Carcass_QTL-10677;Milk_QTL-3435;Milk_QTL-2437;
CNVR31	chr3	22512514	22549499	20959143	20996771	gain	0.0833333	0	0		NM_001077037-MGC134040;	NM_001034389-TNFAIP8L2;	NM_001037820-CHD1L;	Reproduction_QTL-5663;Health_QTL-2490;Milk_QTL-2443;Milk_QTL-2442;Meat_and_Carcass_QTL-1324;Production_QTL-1326;Reproduction_QTL-1679;Meat_and_Carcass_QTL-1325;Meat_and_Carcass_QTL-10682;Meat_and_Carcass_QTL-10677;Milk_QTL-2437;
CNVR32	chr3	22585499	22891499	21022753	21076271	loss	0	1	0	yak**		NM_001035352-PRUNE;NM_001045924-FAM63A;	NM_001101304-FMO5;NM_001192328-PRKAB2;	Reproduction_QTL-5663;Health_QTL-2490;Milk_QTL-2443;Milk_QTL-2442;Meat_and_Carcass_QTL-1324;Production_QTL-1326;Reproduction_QTL-1679;Meat_and_Carcass_QTL-1325;Meat_and_Carcass_QTL-10682;Meat_and_Carcass_QTL-10677;Milk_QTL-2437;
CNVR33	chr3	24454740	24674999	22710542	22910747	both	0.708333	1	1					Reproduction_QTL-5663;Health_QTL-2490;Meat_and_Carcass_QTL-2541;Milk_QTL-2443;Milk_QTL-2442;Production_QTL-1326;Reproduction_QTL-1679;Milk_QTL-2584;Meat_and_Carcass_QTL-1325;Meat_and_Carcass_QTL-10682;Meat_and_Carcass_QTL-10677;Milk_QTL-2437;
CNVR34	chr3	34498731	34522795	32079482	32095054	loss	0	0	0.666667	buffalo*		NM_001192746-MAGI3;		Production_QTL-10686;Health_QTL-2490;Milk_QTL-2657;Meat_and_Carcass_QTL-2541;Meat_and_Carcass_QTL-10687;Milk_QTL-2550;Milk_QTL-2443;Milk_QTL-2442;Milk_QTL-10384;Production_QTL-1326;Production_QTL-22756;Milk_QTL-2584;Milk_QTL-2437;
CNVR35	chr3	37672481	37687596	35091416	35106531	gain	0.125	0	0					Production_QTL-10686;Health_QTL-2490;Milk_QTL-2657;Meat_and_Carcass_QTL-2541;Meat_and_Carcass_QTL-10687;Milk_QTL-2550;Milk_QTL-2443;Milk_QTL-2442;Production_QTL-1326;Milk_QTL-2584;Milk_QTL-2437;
CNVR36	chr3	52395774	52420518	49242819	49266246	loss	0.0833333	0	0					Production_QTL-10686;Health_QTL-2490;Milk_QTL-2657;Meat_and_Carcass_QTL-2541;Meat_and_Carcass_QTL-10687;Milk_QTL-2443;Production_QTL-1350;Milk_QTL-2442;Milk_QTL-10129;Production_QTL-2542;Production_QTL-1326;Milk_QTL-2584;Meat_and_Carcass_QTL-1352;Reproduction_QTL-11380;
CNVR37	chr3	57554999	58293641	54310386	55059524	loss	0.5	0	1		NM_001102261-GBP4;NM_001075995-GBP6;NM_001075995-GBP6;NM_001244229-LOC512486;		NM_001206176-CLCA1;NM_001034300-CLCA4;NM_181018-CLCA3;NM_001075993-ODF2L;	Production_QTL-10686;Health_QTL-2490;Milk_QTL-2657;Meat_and_Carcass_QTL-2541;Meat_and_Carcass_QTL-10687;Milk_QTL-2443;Production_QTL-1350;Milk_QTL-2442;Milk_QTL-10129;Production_QTL-2542;Production_QTL-1326;Milk_QTL-2584;Meat_and_Carcass_QTL-1352;Reproduction_QTL-11380;
CNVR38	chr3	70366499	70528499	66186480	66346197	loss	0.375	0	0					Milk_QTL-10132;Milk_QTL-2657;Meat_and_Carcass_QTL-2541;Milk_QTL-2443;Production_QTL-1350;Milk_QTL-10129;Production_QTL-10693;Production_QTL-2542;Production_QTL-10694;Meat_and_Carcass_QTL-1352;Milk_QTL-2652;Reproduction_QTL-11380;
CNVR39	chr3	71723010	71753318	67433160	67463460	loss	0.0833333	0	0		NM_001083757-AK5;			Milk_QTL-10132;Milk_QTL-2657;Meat_and_Carcass_QTL-2541;Milk_QTL-2443;Production_QTL-1350;Milk_QTL-10129;Production_QTL-10693;Production_QTL-2542;Production_QTL-10694;Meat_and_Carcass_QTL-1352;Milk_QTL-2652;Reproduction_QTL-11380;
CNVR40	chr3	82295401	82308826	77066838	77080393	loss	0	1	0	yak**			NM_001076903-PGM1;	Milk_QTL-10132;Meat_and_Carcass_QTL-2541;Milk_QTL-2443;Milk_QTL-10129;Production_QTL-10694;Milk_QTL-10133;Production_QTL-5268;Production_QTL-5267;Reproduction_QTL-11380;
CNVR41	chr3	83120257	83133701	77822731	77836175	loss	0.0833333	0	0					Milk_QTL-10132;Meat_and_Carcass_QTL-2541;Milk_QTL-2443;Milk_QTL-10129;Production_QTL-10694;Milk_QTL-10133;Production_QTL-5268;Production_QTL-5267;Reproduction_QTL-11380;
CNVR42	chr3	89779375	89920090	84010042	84121202	loss	0.0416667	0	0				NM_001046285-C8A;	Milk_QTL-10132;Meat_and_Carcass_QTL-2541;Milk_QTL-2443;Milk_QTL-10129;Production_QTL-10694;Milk_QTL-10133;Production_QTL-5268;Production_QTL-5267;Reproduction_QTL-11380;
CNVR43	chr3	92299499	92335499	86435901	86471902	loss	0	0	0.333333					Milk_QTL-10132;Meat_and_Carcass_QTL-2541;Milk_QTL-2443;Milk_QTL-10129;Production_QTL-10694;Milk_QTL-10133;Production_QTL-5268;Production_QTL-5267;
CNVR44	chr3	106072499	106150499	99769359	99847753	gain	0.0416667	0	0		NM_001077908-CYP4A11;	NM_001014918-ORC1;	NM_001034598-NFYC;	Milk_QTL-10132;Health_QTL-2489;Meat_and_Carcass_QTL-2541;Milk_QTL-10129;Production_QTL-10698;Milk_QTL-10133;Reproduction_QTL-16062;Meat_and_Carcass_QTL-10699;Milk_QTL-10131;
CNVR45	chr3	123499314	123523156	116560699	116595516	loss	0.0833333	0	0		NM_001206547-IQCA1;			Health_QTL-2489;Meat_and_Carcass_QTL-2541;Meat_and_Carcass_QTL-10701;Milk_QTL-4770;Reproduction_QTL-3581;Meat_and_Carcass_QTL-19844;Milk_QTL-10133;Meat_and_Carcass_QTL-10700;
CNVR46	chr3	124097151	124117242	117132206	117152298	gain	0.125	0	0					Production_QTL-1300;Meat_and_Carcass_QTL-2541;Meat_and_Carcass_QTL-10701;Milk_QTL-4770;Production_QTL-15715;Meat_and_Carcass_QTL-19844;Milk_QTL-10133;Meat_and_Carcass_QTL-10700;
CNVR47	chr3	126985499	127069473	46193577	46277551	loss	0.291667	0	0
CNVR48	chr4	31	87818	139886	227667	gain	0.0416667	0	0
CNVR49	chr4	6880499	6916499	6777372	6813262	loss	0	0	0.666667	buffalo**				Production_QTL-1557;Health_QTL-1499;
CNVR50	chr4	15871499	15940874	15466527	15535868	loss	0.0416667	0	0					Meat_and_Carcass_QTL-2545;Meat_and_Carcass_QTL-7065;Production_QTL-10704;Meat_and_Carcass_QTL-10013;Meat_and_Carcass_QTL-2543;Milk_QTL-10138;Production_QTL-1557;Production_QTL-2544;
CNVR51	chr4	19804499	19912499	18914442	19406886	loss	0.0416667	0	0				NM_001034337-TMEM106B;	Meat_and_Carcass_QTL-2545;Meat_and_Carcass_QTL-7065;Production_QTL-10704;Meat_and_Carcass_QTL-10013;Meat_and_Carcass_QTL-2543;Milk_QTL-10138;Production_QTL-1557;Production_QTL-2544;
CNVR52	chr4	24890828	24907989	23775071	23792230	loss	0.125	0	0.333333					Meat_and_Carcass_QTL-2545;Meat_and_Carcass_QTL-7065;Production_QTL-10704;Meat_and_Carcass_QTL-10013;Production_QTL-1557;Production_QTL-2544;
CNVR53	chr4	25991202	26005517	24821343	24835659	loss	0.0833333	0	0					Meat_and_Carcass_QTL-2545;Health_QTL-2766;Meat_and_Carcass_QTL-7065;Meat_and_Carcass_QTL-10013;Production_QTL-2544;Production_QTL-10705;
CNVR54	chr4	27427499	27481499	26177907	26230553	loss	0	0.5	0.333333					Meat_and_Carcass_QTL-2545;Production_Association-20927;Health_QTL-2766;Meat_and_Carcass_QTL-7065;Meat_and_Carcass_QTL-10013;Production_QTL-2544;Production_QTL-10705;
CNVR55	chr4	31837499	31873499	30657766	30693760	loss	0	0.5	0					Production_QTL-5270;Health_QTL-2766;Meat_and_Carcass_QTL-7065;Reproduction_QTL-1558;Meat_and_Carcass_QTL-10013;Production_QTL-5269;Production_QTL-5271;
CNVR56	chr4	46318499	46390499	44920672	44970194	gain	0.125	0.5	0				NM_001104984-LHFPL3;	Production_QTL-10712;Production_QTL-5270;Health_QTL-2766;Production_QTL-10708;Reproduction_QTL-1558;Meat_and_Carcass_QTL-10013;Reproduction_QTL-10706;Exterior_QTL-7130;
CNVR57	chr4	75357623	75381216	73360829	73384425	gain	0.25	0	0		NM_001205417-C4H7orf62;NM_001191503-ZNF804B;			Milk_QTL-10277;Meat_and_Carcass_QTL-10013;Milk_QTL-5055;Production_QTL-15723;Exterior_QTL-7130;
CNVR58	chr4	80487250	80586877	78396813	78497046	loss	0.0833333	0	0			NM_174229-ADCY1;		Health_QTL-2491;Meat_and_Carcass_QTL-10013;Milk_QTL-5055;Reproduction_QTL-4972;Exterior_QTL-7130;Health_QTL-2767;Meat_and_Carcass_QTL-4513;
CNVR59	chr4	85870134	85897049	83427725	83454201	gain	0.166667	0	0				NM_001191184-KCND2;	Health_QTL-2491;Meat_and_Carcass_QTL-10013;Milk_QTL-5055;Meat_and_Carcass_QTL-10717;Reproduction_QTL-4972;Exterior_QTL-7130;Health_QTL-2767;Meat_and_Carcass_QTL-4513;Production_QTL-10715;
CNVR60	chr4	97788162	97877942	95363674	95453444	loss	0	0	1	buffalo***	NR_031014-MIR29B-1;NR_031267-MIR29A;	NM_001046467-FAM71F2;NM_001046457-FAM71F1;NM_001105498-HILPDA;	NM_001102207-EXOC4;	Health_QTL-2491;Reproduction_QTL-10718;Meat_and_Carcass_QTL-10013;Meat_and_Carcass_QTL-12230;Milk_QTL-5055;Meat_and_Carcass_QTL-10717;Reproduction_QTL-4972;Production_QTL-10716;Meat_and_Carcass_QTL-4513;
CNVR61	chr4	98842499	99022499	96429960	96519282	both	0.125	0	0			NM_001034591-ZC3HC1;NM_001037614-UBE2H;	NM_001192941-SLC35B4;	Health_QTL-2491;Reproduction_QTL-10718;Meat_and_Carcass_QTL-10013;Meat_and_Carcass_QTL-12230;Milk_QTL-5055;Meat_and_Carcass_QTL-10717;Reproduction_QTL-4972;Production_QTL-10716;Meat_and_Carcass_QTL-4513;
CNVR62	chr4	101324616	101409877	98513791	98635045	loss	0.0833333	0	0					Health_QTL-2491;Reproduction_QTL-10718;Meat_and_Carcass_QTL-10013;Production_QTL-4485;Milk_QTL-5055;Meat_and_Carcass_QTL-10717;Reproduction_QTL-4972;Health_QTL-10515;Production_QTL-10716;
CNVR63	chr4	104014806	104167499	101229481	101376503	loss	0.125	0	0			NM_001102088-AKR1B10;		Reproduction_QTL-10718;Meat_and_Carcass_QTL-10013;Production_QTL-4485;Milk_QTL-5055;Meat_and_Carcass_QTL-10717;Health_QTL-10515;Production_QTL-10716;
CNVR64	chr4	108922498	109108592	106056736	106198810	gain	0.125	0.5	0		NM_001206203-CLEC5A;			Reproduction_QTL-10718;Meat_and_Carcass_QTL-10013;Production_QTL-4485;Milk_QTL-5055;Meat_and_Carcass_QTL-10717;Health_QTL-10515;Production_QTL-10716;
CNVR65	chr4	109309499	109514999	106399461	106540492	loss	0.125	0.5	0					Reproduction_QTL-10718;Meat_and_Carcass_QTL-10013;Production_QTL-4485;Milk_QTL-5055;Meat_and_Carcass_QTL-10717;Health_QTL-10515;Production_QTL-10716;
CNVR66	chr4	109606499	109813499	106632908	106806781	loss	0.0833333	0	0			NM_001192722-KLHDC8A;		Reproduction_QTL-10718;Meat_and_Carcass_QTL-10013;Production_QTL-4485;Milk_QTL-5055;Meat_and_Carcass_QTL-10717;Health_QTL-10515;Production_QTL-10716;
CNVR67	chr4	111485706	111622499	108140192	108276728	loss	0.0833333	0	0			NM_001040569-PRSS37;		Reproduction_QTL-10718;Production_QTL-10719;Meat_and_Carcass_QTL-10013;Milk_QTL-5055;Health_QTL-10515;Health_Association-14843;
CNVR68	chr4	117130787	117256075	113646660	113772244	loss	0	0.5	0.333333		NM_001080260-LOC511617;NM_001034771-GIMAP7;		NM_174040-DPP6;	Health_QTL-2492;Reproduction_QTL-10718;Reproduction_QTL-10721;Production_QTL-10719;Meat_and_Carcass_QTL-10013;Milk_QTL-5055;Milk_QTL-6061;Reproduction_QTL-4621;Health_QTL-10515;
CNVR69	chr4	124110917	124452427	120627470	89222264	loss	0.333333	0	0.666667
CNVR70	chr5	41	97499	88688	186771	gain	0.0416667	1	0	yak*				Exterior_Association-20837;Exterior_Association-20836;
CNVR71	chr5	29999	449999	NA	NA	loss	0	0	0.666667	buffalo*
CNVR72	chr5	9508499	10124999	102883345	103499845	both	0.375	0	0.333333		NM_176651-CD163L1;	NM_001075985-HEBP1;NM_001034515-GPRC5A;		Milk_QTL-2585;Health_QTL-2768;Production_QTL-4686;Production_QTL-10738;Milk_QTL-9993;Production_QTL-3424;Meat_and_Carcass_QTL-10752;Production_QTL-3445;Milk_QTL-9995;Production_QTL-10742;Reproduction_QTL-10741;Milk_QTL-2718;Reproduction_QTL-10570;Health_QTL-5118;Meat_and_Carcass_Association-13186;Milk_QTL-9996;Production_QTL-4687;Milk_QTL-10436;Production_QTL-3422;Milk_QTL-10437;Meat_and_Carcass_…
CNVR73	chr5	28152972	28182551	25130029	25160034	loss	0.0833333	0	0					Milk_QTL-10435;Milk_QTL-4976;Health_QTL-4974;Meat_and_Carcass_QTL-7067;Reproduction_QTL-3575;Meat_and_Carcass_QTL-10728;Milk_QTL-2552;Milk_QTL-3607;Health_QTL-9915;Milk_QTL-9996;Meat_and_Carcass_QTL-22866;Milk_QTL-10436;Milk_QTL-10437;Health_QTL-10050;Milk_QTL-21534;
CNVR74	chr5	35185409	35198779	32167975	32181345	loss	0	0	0.666667	buffalo*		NM_001192309-DIP2B;		Meat_and_Carcass_QTL-1362;Meat_and_Carcass_QTL-4902;Milk_QTL-10279;Milk_QTL-10435;Reproduction_Association-6026;Milk_QTL-4976;Milk_QTL-9993;Production_QTL-4901;Reproduction_QTL-3575;Meat_and_Carcass_QTL-10728;Milk_QTL-3607;Health_QTL-9915;Milk_QTL-9996;Milk_QTL-10438;Meat_and_Carcass_QTL-22866;Milk_QTL-10436;Milk_QTL-10437;Reproduction_QTL-1565;Health_QTL-10050;Milk_QTL-21534;
CNVR75	chr5	35779499	35860499	32762149	32822296	loss	0.0416667	0	0				NM_001102084-NELL2;	Meat_and_Carcass_QTL-1362;Meat_and_Carcass_QTL-4902;Milk_QTL-10279;Milk_QTL-10435;Milk_QTL-4976;Milk_QTL-9993;Production_QTL-4901;Milk_Association-20137;Reproduction_QTL-3575;Meat_and_Carcass_QTL-10728;Milk_QTL-3607;Health_QTL-9915;Production_QTL-4411;Milk_QTL-9996;Milk_QTL-10438;Meat_and_Carcass_QTL-22866;Milk_QTL-10436;Milk_QTL-10437;Reproduction_QTL-1565;Health_QTL-10050;Milk_QTL-21534;
CNVR76	chr5	43750268	43832953	40601712	40617658	gain	0.0833333	0	0				NM_001102323-MYRFL;	Meat_and_Carcass_QTL-1362;Production_QTL-1297;Meat_and_Carcass_QTL-4902;Milk_QTL-10279;Milk_QTL-10435;Milk_QTL-4976;Milk_QTL-9993;Reproduction_QTL-1376;Production_QTL-4901;Reproduction_QTL-3575;Meat_and_Carcass_QTL-10728;Health_QTL-9915;Milk_QTL-9996;Milk_QTL-10438;Meat_and_Carcass_QTL-22866;Production_QTL-1305;Milk_QTL-10436;Reproduction_QTL-7050;Meat_and_Carcass_QTL-1730;Milk_QTL-10437;Reproduc…
CNVR77	chr5	45112499	45181302	41873971	41940233	gain	0.583333	1	0	taurine+yak*				Meat_and_Carcass_QTL-1362;Production_QTL-1297;Meat_and_Carcass_QTL-4902;Milk_QTL-10279;Milk_QTL-10435;Milk_QTL-4976;Milk_QTL-9993;Reproduction_QTL-1376;Production_QTL-4901;Reproduction_QTL-3575;Meat_and_Carcass_QTL-10728;Health_QTL-9915;Milk_QTL-9996;Milk_QTL-10438;Meat_and_Carcass_QTL-22866;Production_QTL-1305;Milk_QTL-10436;Reproduction_QTL-7050;Meat_and_Carcass_QTL-1730;Milk_QTL-10437;Reproduc…
CNVR78	chr5	47677499	47794499	44419859	44451669	gain	0.0833333	0	0		NM_001080336-LOC781146;		NM_174731-FAU;NM_001206182-HELB;	Meat_and_Carcass_QTL-1362;Production_QTL-1297;Meat_and_Carcass_QTL-4902;Milk_QTL-10279;Milk_QTL-10435;Milk_QTL-4976;Exterior_QTL-7125;Milk_QTL-9993;Reproduction_QTL-1376;Production_QTL-4901;Reproduction_QTL-3575;Meat_and_Carcass_QTL-10728;Health_QTL-9915;Milk_QTL-9996;Milk_QTL-10438;Meat_and_Carcass_QTL-22866;Production_QTL-1305;Milk_QTL-10436;Reproduction_QTL-7050;Meat_and_Carcass_QTL-1730;Milk_…
CNVR79	chr5	54208253	54274499	50305782	50362714	loss	0.125	0	0					Meat_and_Carcass_QTL-1362;Production_QTL-1297;Meat_and_Carcass_QTL-4902;Milk_QTL-10279;Milk_QTL-10435;Milk_QTL-4976;Meat_and_Carcass_QTL-4904;Exterior_QTL-7125;Milk_QTL-9993;Reproduction_QTL-1376;Production_QTL-4901;Reproduction_QTL-3575;Health_QTL-2659;Health_QTL-9915;Reproduction_QTL-7048;Meat_and_Carcass_QTL-4903;Milk_QTL-9996;Milk_QTL-10438;Meat_and_Carcass_QTL-1363;Milk_QTL-2429;Production_Q…
CNVR80	chr5	57624013	57641426	53634659	53652072	loss	0.0416667	0.5	0					Meat_and_Carcass_QTL-1362;Production_QTL-1297;Meat_and_Carcass_QTL-4902;Milk_QTL-10279;Milk_QTL-10435;Milk_QTL-4976;Meat_and_Carcass_QTL-4904;Milk_QTL-9993;Reproduction_QTL-1376;Production_Association-3405;Production_QTL-4901;Health_QTL-2659;Milk_QTL-9997;Health_QTL-9915;Reproduction_QTL-7048;Meat_and_Carcass_QTL-4903;Milk_QTL-9996;Milk_QTL-10438;Meat_and_Carcass_QTL-1363;Production_QTL-1364;Milk…
CNVR81	chr5	62275499	62435600	58035598	58217872	loss	0.0833333	0	0					Meat_and_Carcass_QTL-1362;Production_QTL-1297;Milk_QTL-10279;Reproduction_QTL-1758;Milk_QTL-10435;Milk_QTL-4976;Meat_and_Carcass_QTL-4904;Milk_QTL-9993;Production_QTL-3424;Reproduction_QTL-1376;Production_QTL-4901;Health_QTL-2659;Milk_QTL-9997;Health_QTL-9915;Meat_and_Carcass_QTL-4903;Milk_QTL-9996;Milk_QTL-10438;Meat_and_Carcass_QTL-1363;Production_QTL-1364;Milk_QTL-2429;Production_QTL-1305;Meat…
CNVR82	chr5	62606095	62660577	58384754	58438535	loss	0.333333	1	0					Meat_and_Carcass_QTL-1362;Production_QTL-1297;Milk_QTL-10279;Reproduction_QTL-1758;Milk_QTL-10435;Milk_QTL-4976;Meat_and_Carcass_QTL-4904;Milk_QTL-9993;Production_QTL-3424;Reproduction_QTL-1376;Production_QTL-4901;Health_QTL-2659;Milk_QTL-9997;Health_QTL-9915;Meat_and_Carcass_QTL-4903;Milk_QTL-9996;Milk_QTL-10438;Meat_and_Carcass_QTL-1363;Production_QTL-1364;Milk_QTL-2429;Production_QTL-1305;Meat…
CNVR83	chr5	63180160	63464999	58961305	59220675	loss	0.125	0	0				NM_001102291-ANKS1B;	Meat_and_Carcass_QTL-1362;Production_QTL-1297;Milk_QTL-10279;Reproduction_QTL-1758;Milk_QTL-10435;Milk_QTL-4976;Meat_and_Carcass_QTL-4904;Milk_QTL-9993;Production_QTL-3424;Reproduction_QTL-1376;Health_QTL-2659;Milk_QTL-9997;Health_QTL-9915;Meat_and_Carcass_QTL-4903;Milk_QTL-9996;Milk_QTL-10438;Meat_and_Carcass_QTL-1363;Production_QTL-1364;Milk_QTL-2429;Production_QTL-1305;Meat_and_Carcass_QTL-136…
CNVR84	chr5	63577587	63989440	59337227	59645071	loss	0.166667	0.5	0					Meat_and_Carcass_QTL-1362;Production_QTL-1297;Milk_QTL-10279;Reproduction_QTL-1758;Milk_QTL-10435;Milk_QTL-4976;Meat_and_Carcass_QTL-4904;Milk_QTL-9993;Production_QTL-3424;Reproduction_QTL-1376;Health_QTL-2659;Milk_QTL-9997;Health_QTL-9915;Meat_and_Carcass_QTL-4903;Milk_QTL-9996;Milk_QTL-10438;Meat_and_Carcass_QTL-1363;Production_QTL-1364;Milk_QTL-2429;Production_QTL-1305;Meat_and_Carcass_QTL-136…
CNVR85	chr5	67825238	67861294	63398288	63434756	gain	0.0833333	0	0					Meat_and_Carcass_QTL-1362;Production_QTL-1297;Reproduction_QTL-1758;Milk_QTL-10435;Production_QTL-1290;Milk_QTL-4976;Health_QTL-12220;Milk_QTL-9993;Production_QTL-3424;Reproduction_QTL-1376;Reproduction_QTL-4625;Health_QTL-2659;Milk_QTL-9997;Health_QTL-9915;Meat_and_Carcass_QTL-4903;Milk_QTL-9996;Milk_QTL-10438;Meat_and_Carcass_QTL-1363;Production_QTL-1305;Meat_and_Carcass_QTL-1365;Milk_QTL-10436…
CNVR86	chr5	79792499	79888913	74605741	74824147	loss	0.125	0	0					Production_QTL-1297;Milk_QTL-10435;Production_QTL-4686;Milk_QTL-4976;Health_QTL-12220;Reproduction_QTL-7051;Milk_QTL-9993;Production_QTL-3424;Reproduction_QTL-1376;Health_QTL-2659;Production_QTL-2762;Reproduction_QTL-10570;Health_QTL-5118;Health_QTL-9915;Milk_QTL-2608;Production_QTL-15725;Meat_and_Carcass_QTL-4903;Milk_QTL-9996;Milk_QTL-10438;Meat_and_Carcass_QTL-1363;Reproduction_QTL-2422;Meat_a…
CNVR87	chr5	80203499	80241222	74950066	74987783	loss	0	1	0	yak**	NM_001100297-APOL3;		NM_001192761-TMTC1;	Production_QTL-1297;Milk_QTL-10435;Production_QTL-4686;Milk_QTL-4976;Health_QTL-12220;Reproduction_QTL-7051;Milk_QTL-9993;Production_QTL-3424;Reproduction_QTL-1376;Health_QTL-2659;Production_QTL-2762;Reproduction_QTL-10570;Health_QTL-5118;Health_QTL-9915;Milk_QTL-2608;Production_QTL-15725;Meat_and_Carcass_QTL-4903;Milk_QTL-9996;Milk_QTL-10438;Meat_and_Carcass_QTL-1363;Reproduction_QTL-2422;Meat_a…
CNVR88	chr5	84067234	84084021	78564827	78581614	loss	0	1	0	yak**	NM_001075858-AMN1;	NM_001101856-HMGXB4;		Milk_QTL-2585;Production_Association-3402;Milk_QTL-10435;Production_QTL-4686;Production_QTL-10738;Milk_QTL-4976;Health_QTL-12220;Milk_QTL-9993;Production_QTL-3424;Reproduction_QTL-1376;Milk_QTL-2658;Production_QTL-2761;Reproduction_QTL-1759;Milk_QTL-2718;Reproduction_QTL-10570;Health_QTL-5118;Health_QTL-9915;Milk_QTL-9996;Meat_and_Carcass_QTL-1363;Meat_and_Carcass_QTL-1365;Milk_QTL-10436;Producti…
CNVR89	chr5	97837478	97854398	91588233	91605153	loss	0.0833333	0	0				NM_001076355-LOH12CR1;	Milk_QTL-2585;Milk_QTL-10435;Production_QTL-4686;Production_QTL-10738;Health_QTL-12220;Milk_QTL-9993;Production_QTL-3424;Milk_QTL-9995;Production_QTL-10742;Reproduction_QTL-10741;Milk_QTL-2718;Reproduction_QTL-10570;Health_QTL-5118;Meat_and_Carcass_Association-13186;Milk_QTL-9996;Milk_QTL-10436;Production_QTL-3422;Milk_QTL-10437;Meat_and_Carcass_QTL-12231;Milk_QTL-21534;
CNVR90	chr5	106461632	106642499	99538283	99719150	loss	0.0833333	0	0				NM_001082452-PARP11;	Milk_QTL-2585;Milk_QTL-10435;Production_QTL-4686;Production_QTL-10738;Health_QTL-12220;Milk_QTL-9993;Production_QTL-3424;Meat_and_Carcass_QTL-10752;Production_QTL-3445;Milk_QTL-9995;Production_QTL-10742;Reproduction_QTL-10741;Milk_QTL-2718;Reproduction_QTL-10570;Health_QTL-5118;Meat_and_Carcass_Association-13186;Milk_QTL-9996;Milk_QTL-10436;Production_QTL-3422;Milk_QTL-10437;Meat_and_Carcass_QTL-…
CNVR91	chr5	109266191	110046605	102338987	103143665	both	0.458333	0	0.333333		NM_001190424-WC1.3;NM_001281912-WC-7;NM_001281899-WC1;		NM_001257091-LGALS2;NM_001101172-PEX26;NM_001024538-CECR5;NM_001075495-CDC42EP1;NM_175782-LGALS1;NM_001077095-TUBA8;NM_001035408-GGA1;NR_031051-MIR2438;NM_001035035-PDXP;NM_001046557-NOL12;NM_174810-ATP6V1E1;NM_001078082-BCL2L13;NM_001075446-BID;	Milk_QTL-2585;Milk_QTL-10435;Production_QTL-4686;Production_QTL-10738;Milk_QTL-9993;Production_QTL-3424;Meat_and_Carcass_QTL-10752;Production_QTL-3445;Milk_QTL-9995;Production_QTL-10742;Reproduction_QTL-10741;Milk_QTL-2718;Reproduction_QTL-10570;Health_QTL-5118;Meat_and_Carcass_Association-13186;Milk_QTL-9996;Health_Association-20598;Milk_QTL-10436;Production_QTL-3422;Milk_QTL-10437;Meat_and_Carc…
CNVR92	chr5	110335499	110654999	102772800	104233293	loss	0.458333	1	0.666667				NM_001078109-CSNK1E;NM_001035401-PICK1;NM_001035498-BAIAP2L2;NM_001081522-TMEM184B;NM_001078109-CSNK1E;NM_001103300-MAFF;	Milk_QTL-2585;Health_QTL-2768;Milk_QTL-9993;Production_QTL-3424;Meat_and_Carcass_QTL-10752;Milk_QTL-9995;Milk_QTL-3604;Production_Association-20908;Reproduction_QTL-10741;Milk_QTL-2718;Reproduction_QTL-10570;Health_QTL-5118;Meat_and_Carcass_Association-13186;Milk_QTL-9996;Production_QTL-4687;Production_QTL-10743;Milk_QTL-10436;Production_QTL-3422;Milk_QTL-10437;Production_QTL-1563;Meat_and_Carcas…
CNVR93	chr5	122386499	122425812	116317824	116357100	loss	0	0	0.333333		NR_031080-MIR1249;NM_001038048-NUP50;	NM_001035401-PICK1;		Milk_QTL-9993;Production_QTL-4348;Reproduction_QTL-1566;Reproduction_QTL-10570;Meat_and_Carcass_Association-13186;Production_QTL-3422;Production_QTL-3420;
CNVR94	chr5	123962005	124141737	118148441	118326615	loss	0.208333	0	0		NM_001076520-TBC1D22A;	NM_001192655-TNRC6B;NM_001102377-ADSL;NM_001076545-SGSM3;		Milk_QTL-9993;Reproduction_QTL-1566;Reproduction_QTL-10570;Production_QTL-3422;Production_QTL-3420;
CNVR95	chr6	1021332	1057499	1075180	1111323	loss	0.0416667	0	0					Reproduction_QTL-3562;Health_QTL-2494;Meat_and_Carcass_QTL-4905;Meat_and_Carcass_QTL-10754;
CNVR96	chr6	5174999	6830381	5117996	7092605	both	0.125	1	1	yak+buffalo**	NM_001191513-MAD2L1;NM_001077070-MGC134093;NM_001025332-FABP2;NM_001077070-MGC134093;NM_001079796-LOC780876;	NM_001015676-MYOZ2;NR_031082-MIR1248-2;NM_001025332-FABP2;NR_030890-MIR1248-1;	NM_001079796-LOC780876;NM_001077070-MGC134093;NM_001079796-LOC780876;NM_001077070-MGC134093;NM_001077070-MGC134093;NM_001191513-MAD2L1;	Reproduction_QTL-3562;Health_QTL-2494;Milk_QTL-10206;Milk_QTL-10147;Production_QTL-10760;Reproduction_QTL-4629;Meat_and_Carcass_QTL-10758;Milk_QTL-10440;Meat_and_Carcass_QTL-4905;Meat_and_Carcass_QTL-10754;
CNVR97	chr6	6269999	6709499	6955676	6970029	loss	0.0833333	1	1	yak+buffalo***	NM_001077070-MGC134093;NM_001079796-LOC780876;	NM_001015676-MYOZ2;		Reproduction_QTL-3562;Health_QTL-2494;Milk_QTL-10206;Production_QTL-10760;Reproduction_QTL-4629;Meat_and_Carcass_QTL-10758;Milk_QTL-10440;Meat_and_Carcass_QTL-4905;Meat_and_Carcass_QTL-10754;
CNVR98	chr6	12772932	12793478	12841381	12861803	gain	0.416667	0	0			NM_001046333-CAMK2D;		Reproduction_QTL-3562;Production_QTL-2621;Reproduction_QTL-5387;Production_QTL-10757;Health_QTL-10439;Milk_QTL-10208;Milk_QTL-19927;Production_QTL-10760;Meat_and_Carcass_QTL-10758;Production_QTL-5378;Meat_and_Carcass_QTL-12161;Milk_QTL-10440;Milk_QTL-19928;Milk_QTL-3740;Health_QTL-5119;Production_QTL-1366;Meat_and_Carcass_QTL-12154;Production_QTL-10427;
CNVR99	chr6	33014699	33035541	32491843	32513437	gain	0.416667	0	0					Milk_QTL-2602;Reproduction_QTL-3562;Meat_and_Carcass_QTL-1368;Production_QTL-3421;Milk_QTL-18736;Milk_QTL-1544;Production_QTL-1367;Meat_and_Carcass_QTL-10763;Milk_QTL-1546;Health_QTL-1737;Reproduction_QTL-5387;Production_QTL-10757;Health_QTL-10439;Health_QTL-2493;Milk_QTL-10208;Meat_and_Carcass_QTL-7076;Milk_QTL-10202;Production_QTL-5273;Meat_and_Carcass_QTL-10758;Production_QTL-5378;Meat_and_Car…
CNVR100	chr6	52996499	53059499	53106582	53168923	gain	0.625	0	0	taurine*				Milk_QTL-21536;Milk_QTL-2428;Milk_QTL-1544;Milk_QTL-1546;Production_QTL-10768;Reproduction_QTL-5387;Production_QTL-5272;Health_QTL-10439;Health_QTL-2493;Meat_and_Carcass_QTL-7087;Milk_QTL-2511;Reproduction_QTL-10769;Milk_QTL-21535;Milk_QTL-21537;Milk_QTL-3368;Milk_QTL-10205;Milk_QTL-10145;Meat_and_Carcass_QTL-10770;Milk_QTL-10440;Milk_QTL-1545;Reproduction_QTL-5388;Milk_QTL-1543;Milk_QTL-1757;Mil…
CNVR101	chr6	53230499	53302499	53104933	53285392	loss	0.25	0	0					Milk_QTL-21536;Milk_QTL-3369;Milk_QTL-2428;Milk_QTL-1544;Milk_QTL-1546;Production_QTL-10768;Reproduction_QTL-5387;Production_QTL-5272;Health_QTL-10439;Health_QTL-2493;Meat_and_Carcass_QTL-7087;Milk_QTL-2511;Reproduction_QTL-10769;Milk_QTL-21535;Milk_QTL-21537;Milk_QTL-3368;Milk_QTL-10205;Milk_QTL-10145;Meat_and_Carcass_QTL-10770;Milk_QTL-10440;Milk_QTL-1545;Reproduction_QTL-5388;Milk_QTL-1543;Mil…
CNVR102	chr6	53484298	53501780	53450175	53467107	gain	0.166667	0.5	0					Milk_QTL-21536;Milk_QTL-3369;Milk_QTL-2428;Milk_QTL-1544;Milk_QTL-1546;Production_QTL-10768;Reproduction_QTL-5387;Production_QTL-5272;Health_QTL-10439;Health_QTL-2493;Meat_and_Carcass_QTL-7087;Milk_QTL-2511;Reproduction_QTL-10769;Milk_QTL-21535;Milk_QTL-21537;Milk_QTL-3368;Milk_QTL-10205;Milk_QTL-10145;Meat_and_Carcass_QTL-10770;Milk_QTL-10440;Milk_QTL-1545;Reproduction_QTL-5388;Milk_QTL-1543;Mil…
CNVR103	chr6	72809999	73049999	71898901	72133053	gain	0	0.5	0			NM_001078048-CHIC2;		Milk_QTL-21536;Milk_QTL-3725;Milk_QTL-2428;Production_QTL-10772;Milk_QTL-1544;Meat_and_Carcass_QTL-3546;Milk_QTL-1546;Production_QTL-5272;Health_QTL-10439;Exterior_QTL-2426;Exterior_Association-21160;Milk_QTL-21535;Reproduction_QTL-1385;Milk_QTL-21537;Health_Association-6171;Milk_QTL-1545;Reproduction_QTL-5388;Milk_QTL-1543;Milk_QTL-1542;Health_Association-6170;Milk_QTL-1509;Meat_and_Carcass_QTL-…
CNVR104	chr6	86969999	87269999	86016570	86252162	gain	0	1	0	yak**		NM_177514-GNRHR;	NM_001163414-HSTN;NM_174752-STATH;NM_177488-SULT1E1;NM_181029-CSN1S1;	Milk_QTL-21536;Milk_QTL-2428;Production_QTL-10772;Milk_QTL-1544;Meat_and_Carcass_QTL-3546;Reproduction_Association-9940;Milk_QTL-1546;Production_QTL-5272;Health_QTL-10439;Exterior_QTL-2426;Milk_QTL-21535;Milk_Association-13577;Reproduction_QTL-1385;Milk_QTL-21537;Milk_QTL-2595;Milk_Association-10392;Milk_QTL-2513;Reproduction_QTL-5388;Milk_QTL-1543;Milk_QTL-1542;Reproduction_QTL-1569;Milk_QTL-150…
CNVR105	chr6	97924499	97972686	96270852	96319031	loss	0	0	0.333333					Milk_QTL-2432;Health_QTL-4977;Health_QTL-10439;Meat_and_Carcass_QTL-10773;Meat_and_Carcass_QTL-12201;Milk_QTL-21535;Exterior_QTL-4689;Reproduction_QTL-5388;Reproduction_QTL-1569;Meat_and_Carcass_QTL-10778;Meat_and_Carcass_QTL-12154;Milk_QTL-3412;
CNVR106	chr6	103599545	103657499	101386830	101444789	loss	0.0416667	0	0			NM_001191274-SEC31A;		Reproduction_QTL-4690;Milk_QTL-2432;Milk_QTL-3742;Health_QTL-4977;Health_QTL-10439;Reproduction_QTL-10775;Milk_QTL-1518;Reproduction_QTL-1569;Meat_and_Carcass_QTL-10779;Meat_and_Carcass_QTL-10778;Reproduction_QTL-1681;Milk_QTL-3412;
CNVR107	chr6	106942031	107013059	104585843	104656870	loss	0	0	0.666667	buffalo*			NM_001077957-NSG1;	Reproduction_QTL-4690;Milk_QTL-2432;Milk_QTL-3742;Health_QTL-4977;Health_QTL-10439;Reproduction_QTL-10775;Milk_QTL-1518;Reproduction_QTL-1569;Meat_and_Carcass_QTL-10779;Meat_and_Carcass_QTL-10778;Reproduction_QTL-1681;Milk_QTL-3412;
CNVR108	chr6	115551627	115572563	115754685	115775615	loss	0	1	0	yak**		NM_001245952-PROM1;	NR_031259-MIR2448;	Reproduction_QTL-4690;Milk_QTL-2432;Milk_QTL-3742;Milk_QTL-19929;Health_QTL-4977;Health_QTL-10439;Milk_QTL-3437;Meat_and_Carcass_QTL-10779;Milk_QTL-3412;
CNVR109	chr6	122393073	122413423	119063888	119084238	loss	0.0416667	0.5	0		NM_001206044-AFAP1;			Reproduction_QTL-4690;Milk_QTL-2432;Milk_QTL-3742;Milk_QTL-19929;Health_QTL-4977;Health_QTL-10439;Milk_QTL-3437;Meat_and_Carcass_QTL-10779;Milk_QTL-3412;
CNVR110	chr7	199	23830	10511	33803	loss	0.0833333	0	0
CNVR111	chr7	6439051	6466059	84003778	84031498	loss	0.125	0	0				NM_001038514-CALR3;	Milk_QTL-21536;Milk_QTL-2428;Production_QTL-10772;Milk_QTL-1544;Meat_and_Carcass_QTL-3546;Milk_QTL-1546;Production_QTL-5272;Health_QTL-10439;Exterior_QTL-2426;Milk_QTL-21535;Milk_Association-13577;Reproduction_QTL-1385;Milk_QTL-21537;Milk_QTL-2595;Milk_Association-10392;Milk_QTL-2513;Reproduction_QTL-5388;Milk_QTL-1543;Milk_QTL-1542;Milk_QTL-1509;Meat_and_Carcass_QTL-12154;Milk_QTL-3412;
CNVR112	chr7	7813225	8077499	9712696	9997961	loss	0.0833333	1	0	yak*		NM_001034685-DCAF15;	NM_001105481-RAB8A;NM_001045884-AP1M1;NM_001105004-FAM32A;NM_001192212-CIB3;NM_001101162-TPM4;	Reproduction_QTL-10787;Reproduction_QTL-1572;Health_QTL-9916;Production_QTL-3449;Reproduction_QTL-5377;Production_QTL-5275;Production_QTL-10786;Production_QTL-5274;Reproduction_QTL-5386;Milk_QTL-4497;Milk_QTL-21539;Meat_and_Carcass_QTL-4866;
CNVR113	chr7	11253482	11380920	14101558	14220676	loss	0	0.5	1	yak+buffalo*		NM_001191375-RAB3D;NM_001037599-TMEM205;NM_001192166-DOCK6;NM_001046248-LPPR2;		Meat_and_Carcass_QTL-4701;Reproduction_QTL-10787;Reproduction_QTL-1572;Health_QTL-9916;Production_QTL-3449;Reproduction_QTL-5377;Production_QTL-5275;Production_QTL-10786;Production_QTL-5274;Milk_QTL-4497;Milk_QTL-21539;Meat_and_Carcass_QTL-4866;
CNVR114	chr7	12550499	12587050	15238426	15281800	gain	0.208333	0.5	0					Meat_and_Carcass_QTL-4701;Reproduction_QTL-10787;Reproduction_QTL-1572;Health_QTL-9916;Meat_and_Carcass_QTL-1327;Production_QTL-3449;Reproduction_QTL-5377;Production_QTL-5275;Production_QTL-10786;Production_QTL-5274;Milk_QTL-4497;Milk_QTL-21539;Meat_and_Carcass_QTL-4866;
CNVR115	chr7	15796206	15864978	18608889	18542017	loss	0.208333	1	0	yak*			NM_174167-RDH8;	Meat_and_Carcass_QTL-4701;Reproduction_QTL-10787;Reproduction_QTL-1572;Production_QTL-10788;Health_QTL-9916;Reproduction_QTL-9927;Meat_and_Carcass_QTL-1327;Production_QTL-3449;Milk_QTL-2666;Reproduction_QTL-5377;Exterior_QTL-7132;Production_QTL-5275;Production_QTL-10786;Production_QTL-5274;Milk_QTL-4497;Milk_QTL-21539;Production_QTL-10791;Reproduction_QTL-10789;Meat_and_Carcass_QTL-10785;Meat_and…
CNVR116	chr7	27081321	27142499	29574048	29636121	loss	0.0416667	0	0					Health_QTL-9916;Reproduction_QTL-9927;Reproduction_QTL-3538;Meat_and_Carcass_QTL-1327;Production_QTL-3449;Exterior_QTL-7132;Production_QTL-5274;Milk_QTL-21539;Production_QTL-10791;
CNVR117	chr7	34408700	34436581	36593319	36621131	gain	0.166667	0	0					Health_QTL-9916;Reproduction_QTL-9927;Reproduction_QTL-3538;Meat_and_Carcass_QTL-1327;Milk_QTL-3434;Production_QTL-3449;Exterior_QTL-7132;Reproduction_QTL-4656;Milk_QTL-10291;Milk_QTL-21539;Production_QTL-10791;Reproduction_QTL-11351;
CNVR118	chr7	36612725	36629654	38649100	38658447	gain	0.0833333	0	0					Health_QTL-9916;Reproduction_QTL-9927;Meat_and_Carcass_QTL-1327;Milk_QTL-3434;Production_QTL-3449;Exterior_QTL-7132;Reproduction_QTL-4656;Milk_QTL-10291;Milk_QTL-21539;Reproduction_QTL-11351;Milk_QTL-3532;
CNVR119	chr7	40529999	40949999	42545980	42965980	gain	1	1	0.666667			NM_001038022-NDUFS7;NM_176670-ATP5D;NM_001128505-MBD3;NM_001038544-GAMT;NM_001193031-DAZAP1;NM_001206241-C7H19orf24;NM_001024541-RPS15;	NM_001205742-N4BP3;NM_001015626-NHP2;NM_001075706-RMND5B;NM_001192899-AGXT2L2;NM_001040522-HNRNPAB;	Health_QTL-2667;Health_QTL-9916;Reproduction_QTL-9927;Meat_and_Carcass_QTL-1327;Milk_QTL-3434;Production_QTL-22829;Production_QTL-3449;Exterior_QTL-7132;Reproduction_QTL-4656;Milk_QTL-10291;Milk_QTL-21539;Reproduction_QTL-11351;Milk_QTL-3532;
CNVR120	chr7	41070309	41401525	43074302	43358962	loss	0.0416667	0	0				NM_001192988-CLK4;NM_001015653-MGAT1;NM_174678-PROP1;NM_001256565-ZNF354A;	Health_QTL-2667;Health_QTL-9916;Reproduction_QTL-9927;Meat_and_Carcass_QTL-1327;Milk_QTL-3434;Production_QTL-3449;Exterior_QTL-7132;Reproduction_QTL-4656;Milk_QTL-10291;Milk_QTL-21539;Reproduction_QTL-11351;Milk_QTL-3532;
CNVR121	chr7	41514573	41538156	43477622	43501886	loss	0.208333	0	0					Health_QTL-2667;Health_QTL-9916;Reproduction_QTL-9927;Meat_and_Carcass_QTL-1327;Milk_QTL-3434;Production_QTL-3449;Exterior_QTL-7132;Reproduction_QTL-4656;Milk_QTL-10291;Milk_QTL-21539;Reproduction_QTL-11351;Milk_QTL-3532;
CNVR122	chr7	42034499	42072508	44006293	44521716	gain	0.125	0	0				NM_001102219-NLRP3;	Health_QTL-2667;Health_QTL-9916;Reproduction_QTL-9927;Meat_and_Carcass_QTL-1327;Milk_QTL-3434;Production_QTL-3449;Exterior_QTL-7132;Reproduction_QTL-4656;Milk_QTL-10291;Milk_QTL-21539;Reproduction_QTL-11351;Milk_QTL-3532;
CNVR123	chr7	44634319	44667960	47041007	47074645	loss	0.0833333	0	0					Health_QTL-2667;Health_QTL-9916;Reproduction_QTL-9927;Meat_and_Carcass_QTL-1327;Milk_QTL-3434;Production_QTL-3449;Exterior_QTL-7132;Reproduction_QTL-4656;Milk_QTL-10291;Milk_QTL-21539;Reproduction_QTL-11351;Milk_QTL-3532;
CNVR124	chr7	53512499	53647499	55913006	55960925	loss	0.291667	1	0.666667		NM_001205522-ARHGAP26;			Health_QTL-2667;Health_QTL-9916;Milk_QTL-3434;Milk_QTL-3410;Production_QTL-3449;Production_QTL-4416;Exterior_QTL-7132;Reproduction_QTL-4656;Milk_QTL-10291;Production_QTL-4350;Milk_QTL-21539;Reproduction_QTL-11351;Meat_and_Carcass_QTL-10798;Milk_QTL-3432;Reproduction_QTL-10795;
CNVR125	chr7	58769999	59206499	61359582	61796082	loss	0.0833333	0	0.666667				NM_001205458-GRXCR2;NM_001083753-PPP1R39;	Health_QTL-2667;Health_QTL-9916;Milk_QTL-3434;Milk_QTL-3410;Production_QTL-3449;Production_QTL-4416;Exterior_QTL-7132;Reproduction_QTL-4656;Milk_QTL-10291;Milk_QTL-21539;Meat_and_Carcass_QTL-10798;Milk_QTL-3432;Reproduction_QTL-10795;Production_QTL-2665;
CNVR126	chr7	76837499	76927499	78716065	78626575	loss	0.125	0	0					Meat_and_Carcass_QTL-10800;Health_QTL-9916;Production_QTL-1570;Health_QTL-2698;Reproduction_QTL-1682;Milk_QTL-3434;Milk_QTL-3410;Meat_and_Carcass_QTL-4822;Production_QTL-3449;Milk_QTL-10291;Reproduction_QTL-5004;Milk_QTL-21539;Production_QTL-10802;Meat_and_Carcass_QTL-10798;Milk_QTL-3432;
CNVR127	chr7	81082499	81232499	82542746	82692746	loss	0.541667	1	0.666667					Production_QTL-10803;Health_QTL-9916;Production_QTL-1570;Health_QTL-2698;Reproduction_QTL-1682;Milk_QTL-3434;Milk_QTL-3410;Meat_and_Carcass_QTL-4822;Production_QTL-3449;Milk_QTL-10291;Reproduction_QTL-5004;Milk_QTL-21539;Meat_and_Carcass_QTL-10804;Reproduction_QTL-3440;
CNVR128	chr7	85930038	85952252	87111065	87133279	gain	0.333333	0	0					Production_QTL-10803;Health_QTL-9916;Production_QTL-1570;Health_QTL-2698;Reproduction_QTL-1682;Milk_QTL-3434;Milk_QTL-3410;Meat_and_Carcass_QTL-4822;Production_QTL-3449;Milk_QTL-10291;Reproduction_QTL-5004;Milk_QTL-21539;Meat_and_Carcass_QTL-10804;Reproduction_QTL-3440;
CNVR129	chr7	87173419	87214499	88351547	88392608	loss	0	0.5	0					Production_QTL-10810;Health_QTL-9916;Health_QTL-2698;Milk_QTL-3434;Milk_QTL-3410;Meat_and_Carcass_QTL-4822;Production_QTL-3449;Milk_QTL-10291;Reproduction_QTL-5004;Milk_QTL-21539;Meat_and_Carcass_QTL-4869;Production_QTL-10808;Meat_and_Carcass_QTL-10804;Reproduction_QTL-3440;
CNVR130	chr7	87341146	87359371	88434121	88452346	loss	0.0833333	0.5	0					Production_QTL-10810;Health_QTL-9916;Health_QTL-2698;Milk_QTL-3434;Milk_QTL-3410;Meat_and_Carcass_QTL-4822;Production_QTL-3449;Milk_QTL-10291;Reproduction_QTL-5004;Milk_QTL-21539;Meat_and_Carcass_QTL-4869;Production_QTL-10808;Meat_and_Carcass_QTL-10804;Reproduction_QTL-3440;
CNVR131	chr7	90637499	90717380	91815267	91895280	loss	0	0	0.666667	buffalo**			NM_001046113-MEF2C;	Production_QTL-10810;Health_QTL-9916;Health_QTL-2698;Milk_QTL-3434;Milk_QTL-3410;Meat_and_Carcass_QTL-4822;Production_QTL-3449;Milk_QTL-10291;Reproduction_QTL-5004;Milk_QTL-21539;Meat_and_Carcass_QTL-4869;Production_QTL-10808;Reproduction_QTL-5003;Meat_and_Carcass_QTL-10804;Reproduction_QTL-3440;
CNVR132	chr7	93855019	93878516	94960169	94983665	gain	0.0833333	0	0					Production_QTL-10810;Health_QTL-9916;Health_QTL-2698;Milk_QTL-3434;Milk_QTL-3410;Meat_and_Carcass_QTL-4822;Production_QTL-3449;Milk_QTL-10291;Reproduction_QTL-5004;Meat_and_Carcass_QTL-4869;Production_QTL-10808;Reproduction_QTL-5003;Meat_and_Carcass_QTL-10804;Reproduction_QTL-3440;
CNVR133	chr7	97138501	97159683	98144344	98163926	loss	0	0	1	buffalo***			NM_001075688-FAM81B;	Production_QTL-10810;Health_QTL-2698;Milk_QTL-3434;Milk_QTL-3410;Production_QTL-3449;Meat_and_Carcass_Association-21130;Reproduction_QTL-3582;Milk_QTL-10291;Reproduction_QTL-2423;Reproduction_QTL-5004;Meat_and_Carcass_QTL-4869;Reproduction_QTL-3440;Reproduction_QTL-10811;
CNVR134	chr7	109582499	109714499	110305794	110335410	loss	0.125	0	0			NR_031002-MIR2465;		Production_QTL-10813;Meat_and_Carcass_Association-21130;Production_QTL-10814;
CNVR135	chr8	2092672	2109437	2272955	2289719	loss	0.166667	0	0					Production_QTL-10820;Meat_and_Carcass_QTL-10816;
CNVR136	chr8	3243917	3297227	3349873	3403411	gain	0.25	0	0					Production_QTL-10820;Meat_and_Carcass_QTL-2546;Meat_and_Carcass_QTL-2547;Meat_and_Carcass_QTL-10816;
CNVR137	chr8	5150581	5175000	5131117	5155610	loss	0.291667	0	0			NM_001191298-GALNTL6;	NM_001191298-GALNTL6;	Production_QTL-10820;Meat_and_Carcass_QTL-2546;Meat_and_Carcass_QTL-2547;Meat_and_Carcass_QTL-10816;
CNVR138	chr8	12667499	12877499	12390674	12598516	gain	0.791667	1	0.666667					Production_QTL-10820;Meat_and_Carcass_QTL-2546;Meat_and_Carcass_QTL-2547;Meat_and_Carcass_QTL-2548;Meat_and_Carcass_QTL-4823;Reproduction_QTL-10822;
CNVR139	chr8	15705816	15719208	15374885	15388267	loss	0.166667	0	0					Production_QTL-10820;Meat_and_Carcass_QTL-2546;Meat_and_Carcass_QTL-2548;Meat_and_Carcass_QTL-4823;Reproduction_QTL-10822;Production_QTL-15729;
CNVR140	chr8	35492852	35535874	33697527	33740825	loss	0.0833333	0	0					Meat_and_Carcass_QTL-10826;Production_QTL-7089;Meat_and_Carcass_QTL-2548;Production_QTL-10827;Milk_QTL-3438;
CNVR141	chr8	36484061	36526499	34626238	34671027	loss	0.0416667	0	0					Meat_and_Carcass_QTL-10826;Production_QTL-7089;Health_QTL-20479;Meat_and_Carcass_QTL-2548;Production_QTL-10827;Milk_QTL-3438;
CNVR142	chr8	46731477	46755099	44921879	44946567	gain	0.291667	0	0		NM_001102335-PGM5;			Meat_and_Carcass_QTL-10826;Production_QTL-7089;Health_QTL-2498;Health_QTL-10523;Health_QTL-20479;Production_QTL-10827;Milk_QTL-3438;
CNVR143	chr8	49724999	50324999	47695704	48294665	gain	0	0	1	buffalo***	NM_001192415-TMEM2;	NM_001205814-APBA1;NM_001206857-PTAR1;NM_001079625-C8H9orf135;NM_001206857-PTAR1;		Meat_and_Carcass_QTL-10826;Production_QTL-7089;Health_QTL-2498;Health_QTL-10523;Health_QTL-20479;Reproduction_QTL-11443;Production_QTL-10830;
CNVR144	chr8	58703236	58723425	56532033	56552222	loss	0	0	0.666667	buffalo*				Meat_and_Carcass_QTL-10826;Production_QTL-7089;Health_QTL-2498;Reproduction_QTL-11443;Production_QTL-4423;Production_QTL-10830;
CNVR145	chr8	62684603	62734499	60440708	60470595	gain	0.458333	0	0					Meat_and_Carcass_QTL-10826;Production_QTL-7089;Health_QTL-2498;Reproduction_QTL-11443;Production_QTL-4423;Production_QTL-10830;
CNVR146	chr8	62855310	62879975	60533022	60521206	loss	0	1	0	yak**				Meat_and_Carcass_QTL-10826;Production_QTL-7089;Health_QTL-2498;Reproduction_QTL-11443;Production_QTL-4423;Production_QTL-10830;
CNVR147	chr8	66331320	66354855	63898176	63921711	loss	0.0833333	0	0			NM_001046100-ZCCHC7;		Reproduction_QTL-10831;Reproduction_QTL-1684;Production_QTL-7089;Health_QTL-2498;Reproduction_QTL-11443;Production_QTL-4423;Production_QTL-10832;
CNVR148	chr8	68217721	68607768	65797361	66096929	loss	0	0	0.666667	buffalo*		NM_001101981-TBC1D2;NM_001038220-CORO2A;		Reproduction_QTL-10831;Reproduction_QTL-1684;Production_QTL-7089;Health_QTL-2498;Reproduction_QTL-11443;Production_QTL-4423;Production_QTL-10832;
CNVR149	chr8	73219499	73807499	71188510	11425021	both	0.375	0.5	0		NM_001102327-TNFRSF10D;NM_001099119-CHMP7;		NR_107853-MIR2285AE;NM_001078137-GNRH1;NM_001102269-KCTD9;
CNVR150	chr8	80808926	80832224	77939043	77962919	loss	0.0833333	0	0			NM_174498-ADRA1A;	NM_001034470-ISCA1;	Reproduction_QTL-1684;Production_QTL-7089;Health_QTL-2498;Reproduction_QTL-11443;Reproduction_QTL-3599;Production_QTL-10832;
CNVR151	chr8	81472245	81523846	78635215	78687535	loss	0.0416667	0	0			NM_001102252-PTK2B;		Reproduction_QTL-1684;Production_QTL-7089;Health_QTL-2498;Reproduction_QTL-11443;Reproduction_QTL-3599;Production_QTL-10832;
CNVR152	chr8	94756499	94801499	91505238	91561193	loss	0.0833333	0	0					Reproduction_QTL-10833;Meat_and_Carcass_QTL-10834;Reproduction_QTL-11443;Reproduction_QTL-3599;
CNVR153	chr8	96761492	96972858	93592517	93769980	loss	0.0416667	0	0					Reproduction_QTL-10838;Meat_and_Carcass_QTL-10834;Reproduction_QTL-1718;Reproduction_QTL-1685;Reproduction_QTL-3599;Production_QTL-10842;
CNVR154	chr8	96976680	97018575	93773789	93815540	gain	0.0833333	0	0				NM_001192260-FSD1L;	Reproduction_QTL-10838;Meat_and_Carcass_QTL-10834;Reproduction_QTL-1718;Reproduction_QTL-1685;Reproduction_QTL-3599;Production_QTL-10842;
CNVR155	chr8	97071853	97091142	93868604	93887893	loss	0	1	0	yak**				Reproduction_QTL-10838;Meat_and_Carcass_QTL-10834;Reproduction_QTL-1718;Reproduction_QTL-1685;Reproduction_QTL-3599;Production_QTL-10842;
CNVR156	chr8	106906499	106946392	103437272	103475569	loss	0.0416667	0	0		NM_001104963-HSDL2;			Reproduction_QTL-10838;Meat_and_Carcass_QTL-10834;Reproduction_QTL-1718;Reproduction_QTL-1685;Reproduction_QTL-3599;Production_QTL-10842;
CNVR157	chr8	108804927	108944999	105247745	105328877	loss	0.875	1	1		NM_001040502-ORM1;		NM_174198-TLR4;	Reproduction_QTL-10838;Meat_and_Carcass_QTL-10834;Reproduction_QTL-1718;Reproduction_QTL-1685;Reproduction_QTL-3599;Production_QTL-10842;
CNVR158	chr9	1957499	2053638	2847377	2943630	loss	0.166667	0	0					Reproduction_QTL-10848;Reproduction_QTL-5006;
CNVR159	chr9	4252499	4369499	5070792	5151377	gain	0.375	0	0					Reproduction_QTL-10848;Reproduction_QTL-5006;Production_QTL-10846;Meat_and_Carcass_QTL-10849;
CNVR160	chr9	18749595	18794055	19061309	19107245	gain	0.0833333	0	0					Milk_QTL-3737;Reproduction_QTL-10853;Milk_QTL-3738;Production_QTL-5279;Milk_QTL-3747;Milk_QTL-21540;Meat_and_Carcass_QTL-4507;Meat_and_Carcass_QTL-10849;
CNVR161	chr9	23758049	23835381	23344512	23422655	loss	0.0416667	0	0.333333		NM_001045922-PGM3;NM_001205704-RWDD2A;		NM_001105378-SNAP91;NM_001105378-SNAP91;	Milk_QTL-3737;Reproduction_QTL-10853;Milk_QTL-3738;Production_QTL-5279;Milk_QTL-3747;Milk_QTL-21540;Meat_and_Carcass_QTL-4507;Meat_and_Carcass_QTL-10849;
CNVR162	chr9	29824681	29851505	28993416	29020240	gain	0.0833333	0	0					Milk_QTL-3737;Reproduction_QTL-10853;Milk_QTL-3738;Milk_QTL-3747;Milk_QTL-21540;Meat_and_Carcass_QTL-4507;Meat_and_Carcass_QTL-10849;Exterior_QTL-7135;
CNVR163	chr9	32336166	32357464	31085009	31106302	loss	0.125	0	0					Milk_QTL-3737;Reproduction_QTL-10853;Milk_QTL-3738;Milk_QTL-3747;Milk_QTL-21540;Meat_and_Carcass_QTL-4507;Meat_and_Carcass_QTL-10849;Exterior_QTL-7135;
CNVR164	chr9	52820641	52862220	51184793	51214670	gain	0.25	0	0					Reproduction_QTL-3441;Milk_QTL-3745;Milk_Association-6192;Reproduction_QTL-10854;Reproduction_QTL-11352;Milk_QTL-3746;Milk_QTL-3747;Milk_QTL-21540;Meat_and_Carcass_QTL-4906;Milk_QTL-2558;Meat_and_Carcass_QTL-12155;Health_QTL-10085;Health_QTL-10076;Milk_QTL-1522;Production_QTL-4483;
CNVR165	chr9	59708660	59722120	57962671	57973959	loss	0.125	0	0					Milk_QTL-3745;Milk_Association-6192;Reproduction_QTL-10854;Reproduction_QTL-11352;Milk_QTL-3746;Milk_QTL-3747;Milk_QTL-21540;Meat_and_Carcass_QTL-4906;Milk_QTL-2558;Meat_and_Carcass_QTL-12155;Health_QTL-10085;Health_QTL-10076;Milk_QTL-1522;Production_QTL-4483;
CNVR166	chr9	65839499	65918908	64933756	64963667	loss	0.0833333	0	0					Meat_and_Carcass_QTL-10857;Milk_QTL-3745;Reproduction_QTL-11352;Milk_QTL-3746;Milk_QTL-3747;Milk_QTL-21540;Meat_and_Carcass_QTL-4906;Production_QTL-1575;Production_QTL-4907;Meat_and_Carcass_QTL-12155;Reproduction_QTL-10858;Health_QTL-10085;Milk_QTL-2553;Health_QTL-10076;Milk_QTL-1522;Production_QTL-4483;
CNVR167	chr9	65920499	66010499	64965258	65051822	gain	0.75	1	0	taurine+yak*				Meat_and_Carcass_QTL-10857;Milk_QTL-3745;Reproduction_QTL-11352;Milk_QTL-3746;Milk_QTL-3747;Milk_QTL-21540;Meat_and_Carcass_QTL-4906;Production_QTL-1575;Production_QTL-4907;Meat_and_Carcass_QTL-12155;Reproduction_QTL-10858;Health_QTL-10085;Milk_QTL-2553;Health_QTL-10076;Milk_QTL-1522;Production_QTL-4483;
CNVR168	chr9	70588712	70606922	69523292	69541504	gain	0.208333	0	0				NM_001075923-ENPP3;	Reproduction_QTL-10367;Meat_and_Carcass_QTL-10857;Milk_QTL-3745;Reproduction_QTL-11352;Milk_QTL-3746;Milk_QTL-3747;Milk_QTL-21540;Production_QTL-4907;Meat_and_Carcass_QTL-12155;Reproduction_QTL-10858;Health_QTL-10085;Milk_QTL-2553;Health_QTL-10076;Milk_QTL-1522;Production_QTL-4483;
CNVR169	chr9	71542264	71555883	70426476	70440095	loss	0.166667	0	0					Reproduction_QTL-10367;Meat_and_Carcass_QTL-10857;Milk_QTL-3745;Reproduction_QTL-11352;Milk_QTL-3746;Milk_QTL-3747;Milk_QTL-21540;Production_QTL-4907;Meat_and_Carcass_QTL-12155;Reproduction_QTL-10858;Health_QTL-10085;Milk_QTL-2553;Health_QTL-10076;Milk_QTL-1522;Production_QTL-4483;
CNVR170	chr9	86545217	86647499	84684000	84756055	loss	0.0416667	0	0			NM_001025350-SF3B5;		Meat_and_Carcass_QTL-12240;Production_QTL-10859;Milk_QTL-21540;Production_QTL-4907;Meat_and_Carcass_QTL-12155;Health_QTL-10087;Health_QTL-10076;Reproduction_QTL-1577;Milk_QTL-1521;Meat_and_Carcass_Association-20422;Health_QTL-4980;
CNVR171	chr9	87718499	87914999	NA	NA	loss	0.333333	1	0		NM_001103233-ULBP3;NM_001111069-LOC100126815;NM_001111069-LOC100126815;		NM_001192372-TAB2;NM_001206087-PPIL4;
CNVR172	chr9	90209999	90535499	88179511	88505011	loss	0.333333	1	0.666667		NM_205785-RAET1G;NM_001168608-ULBP21;NM_001168613-ULBP17;	NM_001034216-PIGS;NM_001097984-ALDOC;NM_001205549-SPAG5;		Meat_and_Carcass_QTL-12240;Production_QTL-10859;Milk_QTL-21540;Production_QTL-4907;Meat_and_Carcass_QTL-12155;Health_QTL-10087;Health_QTL-10076;Reproduction_QTL-1577;Milk_QTL-1521;Health_QTL-4980;
CNVR173	chr9	106327499	106852499	103949119	104530697	loss	0	0	0.333333		NM_001098134-SMOC2;			Milk_QTL-3755;Reproduction_QTL-10863;Milk_QTL-21540;Production_QTL-3446;
CNVR174	chr10	15466499	15562499	30212715	30317681	loss	0.0416667	0	0					Health_QTL-10506;Milk_QTL-2501;Milk_QTL-10379;Production_QTL-10637;Milk_QTL-2728;Milk_QTL-10212;Reproduction_QTL-1674;Production_QTL-3428;Meat_and_Carcass_QTL-12199;Reproduction_QTL-10275;
CNVR175	chr10	22378499	22415781	21917523	21955017	loss	0	0.5	0			NM_001192808-CEBPE;		Exterior_QTL-7137;Milk_QTL-10015;Milk_QTL-10219;Meat_and_Carcass_QTL-4825;Milk_QTL-21541;Meat_and_Carcass_QTL-12191;Milk_QTL-10297;Production_QTL-1578;Reproduction_QTL-10871;Production_QTL-10866;Production_QTL-10867;
CNVR176	chr10	22944854	23241738	22804919	23101803	both	0.291667	0	0					Exterior_QTL-7137;Milk_QTL-10015;Milk_QTL-10219;Meat_and_Carcass_QTL-4825;Milk_QTL-21541;Meat_and_Carcass_QTL-12191;Milk_QTL-10297;Production_QTL-1578;Reproduction_QTL-10871;Production_QTL-10866;Production_QTL-10867;
CNVR177	chr10	23403173	24601499	22695971	25291913	loss	0.708333	0.5	1					Exterior_QTL-7137;Milk_QTL-10015;Milk_QTL-10219;Meat_and_Carcass_QTL-4825;Milk_QTL-21541;Meat_and_Carcass_QTL-12191;Milk_QTL-10297;Production_QTL-1578;Reproduction_QTL-10871;Production_QTL-10866;Production_QTL-10867;
CNVR178	chr10	24781499	24853499	25467088	25539134	gain	0.666667	0	0	taurine**		NM_001105511-RNASE3;		Exterior_QTL-7137;Milk_QTL-10015;Milk_QTL-10219;Meat_and_Carcass_QTL-4825;Milk_QTL-21541;Meat_and_Carcass_QTL-12191;Milk_QTL-10297;Production_QTL-1578;Reproduction_QTL-10871;Production_QTL-10866;Production_QTL-10867;
CNVR179	chr10	25564499	25596985	26204496	26212539	gain	0.208333	0	0		NM_001105511-RNASE3;			Exterior_QTL-7137;Production_QTL-10873;Milk_QTL-10219;Meat_and_Carcass_QTL-4825;Milk_QTL-21541;Meat_and_Carcass_QTL-10869;Milk_QTL-10297;Production_QTL-1578;Reproduction_QTL-10871;Production_QTL-10867;
CNVR180	chr10	27396509	27449613	27948430	28002230	loss	0.166667	0	0					Exterior_QTL-7137;Production_QTL-10873;Milk_QTL-10219;Production_QTL-11470;Meat_and_Carcass_QTL-4825;Milk_QTL-21541;Meat_and_Carcass_QTL-10869;Milk_QTL-10297;Production_QTL-1578;Reproduction_QTL-10871;Production_QTL-10867;
CNVR181	chr10	34771499	34807953	34968244	35004606	loss	0.0833333	0	0					Production_QTL-10873;Health_QTL-3436;Meat_and_Carcass_QTL-7094;Milk_QTL-10219;Production_QTL-11470;Meat_and_Carcass_QTL-4825;Milk_QTL-21541;Meat_and_Carcass_QTL-10869;Milk_QTL-10297;Production_QTL-1578;Reproduction_QTL-10871;Milk_QTL-2554;Production_QTL-10867;
CNVR182	chr10	103693499	103771699	101717030	101795282	gain	0.0416667	0	0					Meat_and_Carcass_QTL-12246;Meat_and_Carcass_QTL-10881;Milk_QTL-10219;Meat_and_Carcass_QTL-4872;Milk_QTL-21541;Health_QTL-5120;
CNVR183	chr11	6275807	6349499	6142970	6216779	gain	0.0416667	0	0			NM_001025341-RPL31;NM_001083763-NPAS2;		Health_QTL-1693;Production_QTL-10884;Reproduction_QTL-9922;Production_QTL-10886;
CNVR184	chr11	11458201	11515388	11036383	11093550	loss	0.0833333	0	0				NM_001192223-EMX1;NM_001075914-SFXN5;	Health_QTL-1693;Production_QTL-5281;Reproduction_QTL-3583;Production_QTL-10884;Reproduction_QTL-9922;Meat_and_Carcass_QTL-7095;Production_QTL-1302;Production_QTL-10886;
CNVR185	chr11	37777425	37847013	36273453	36342758	gain	0.166667	0	0		NM_001076927-ASB3;		NM_174393-MTIF2;NM_001102042-CLHC1;NM_174778-RPS27A;	Meat_and_Carcass_QTL-15732;Production_QTL-5281;Production_QTL-10896;Meat_and_Carcass_QTL-1330;Health_QTL-12021;Reproduction_QTL-9922;Meat_and_Carcass_QTL-12169;Production_QTL-10894;Health_QTL-12222;Production_QTL-5282;Meat_and_Carcass_QTL-10893;Production_QTL-3447;Production_QTL-11452;
CNVR186	chr11	48910499	49022266	47071088	47124170	loss	0.0833333	0	0				NM_001193104-ATOH8;	Meat_and_Carcass_QTL-15732;Meat_and_Carcass_QTL-10897;Production_QTL-5281;Production_QTL-10896;Meat_and_Carcass_QTL-1330;Production_QTL-10898;Production_QTL-5355;Milk_QTL-1512;Exterior_QTL-7138;Production_QTL-7096;Health_QTL-12222;Production_QTL-3447;Production_QTL-5369;
CNVR187	chr11	50949022	51032444	49049700	49089886	loss	0.0416667	0.5	0					Meat_and_Carcass_QTL-15732;Production_QTL-5281;Production_QTL-15731;Production_QTL-10899;Meat_and_Carcass_QTL-1330;Production_QTL-10898;Production_QTL-5355;Milk_QTL-1512;Production_QTL-22792;Exterior_QTL-7138;Production_QTL-7096;Health_QTL-12222;Reproduction_QTL-11384;Production_QTL-3447;Production_QTL-5369;
CNVR188	chr11	59923996	59939544	57898499	57914047	loss	0.0833333	0	0					Meat_and_Carcass_QTL-15732;Production_QTL-15731;Production_QTL-10899;Meat_and_Carcass_QTL-1330;Production_QTL-10898;Milk_QTL-1512;Exterior_QTL-7138;Production_QTL-7096;Health_QTL-12222;Reproduction_QTL-11384;Production_QTL-3447;
CNVR189	chr11	83429293	83447394	81411209	81429086	loss	0.125	0	0					Meat_and_Carcass_QTL-15732;Meat_and_Carcass_QTL-10903;Meat_and_Carcass_QTL-10907;Production_QTL-15731;Health_QTL-1694;Production_QTL-10905;Milk_QTL-1512;Production_QTL-7096;Production_QTL-10904;Health_QTL-5376;Production_QTL-3447;
CNVR190	chr11	96598252	96672256	93502632	93484960	loss	0.0833333	0	0.333333				NM_001046453-PBX3;	Meat_and_Carcass_QTL-10910;Milk_QTL-2719;Meat_and_Carcass_QTL-10909;Meat_and_Carcass_QTL-7098;Health_QTL-5376;Production_QTL-10912;Production_QTL-3447;
CNVR191	chr12	22372499	22441499	22906678	22975818	loss	0.0416667	0	0					Milk_QTL-2599;Milk_QTL-2609;Meat_and_Carcass_QTL-4831;Reproduction_QTL-5010;Exterior_QTL-4694;Milk_QTL-4500;Meat_and_Carcass_QTL-10920;
CNVR192	chr12	29091212	29139142	29314214	29363963	loss	0.0416667	0	0			NR_031036-MIR2299;		Milk_QTL-2599;Milk_QTL-2609;Meat_and_Carcass_QTL-4831;Reproduction_QTL-5010;Milk_QTL-4500;
CNVR193	chr12	32643910	32658068	32882670	32898721	loss	0.125	0	0		NM_001098059-USP12;			Milk_QTL-2599;Production_QTL-1331;Milk_QTL-2609;Reproduction_QTL-5010;Milk_QTL-4498;
CNVR194	chr12	34627499	34720047	34540698	34620964	loss	0.0416667	0	0		NM_001075846-C1QTNF9;	NM_001077096-TNFRSF19;	NM_001077096-TNFRSF19;	Milk_QTL-2599;Production_QTL-1331;Milk_QTL-2609;Reproduction_QTL-5010;Milk_QTL-4498;
CNVR195	chr12	38264999	38384999	38139080	38254801	loss	0	1	0	yak**				Milk_QTL-2599;Production_QTL-1331;Milk_QTL-2609;Reproduction_QTL-5010;Milk_QTL-4498;
CNVR196	chr12	38487736	38580431	38357088	38425621	loss	0.125	0	0					Milk_QTL-2599;Production_QTL-1331;Milk_QTL-2609;Reproduction_QTL-5010;Milk_QTL-4498;
CNVR197	chr12	41521008	41545341	41377535	41309227	loss	0.208333	0	0					Milk_QTL-2599;Production_QTL-1331;Milk_QTL-2609;Reproduction_QTL-5010;Milk_QTL-4498;
CNVR198	chr12	42191392	42234641	42019147	42062396	gain	0.25	0	0					Milk_QTL-2599;Production_QTL-1331;Milk_QTL-2609;Reproduction_QTL-5010;Milk_QTL-4498;
CNVR199	chr12	45628474	45692538	45817693	45881216	loss	0.0416667	0	0					Milk_QTL-2599;Production_QTL-1331;Milk_QTL-2609;Production_QTL-10923;Production_QTL-10925;Reproduction_QTL-5010;Milk_QTL-4498;Health_QTL-5121;
CNVR200	chr12	64111499	64177499	65673681	65739280	loss	0.0416667	0	0					Production_QTL-10927;Production_QTL-10925;Production_QTL-10924;Health_QTL-5121;Production_QTL-15733;Production_QTL-4487;Production_QTL-10928;
CNVR201	chr12	69093975	69554999	70359642	72344940	both	0.916667	1	0.666667				NM_001012666-DCT;	Production_QTL-10927;Health_QTL-5121;Production_QTL-4487;Production_QTL-10928;
CNVR202	chr12	69824999	70574999	37663004	76818804	both	0.75	0	0.333333					Reproduction_QTL-10831;Production_Association-20153;Reproduction_QTL-1684;Meat_and_Carcass_QTL-10826;Meat_and_Carcass_Association-20335;Health_QTL-20477;Meat_and_Carcass_QTL-19899;Production_QTL-7089;Reproduction_Association-10094;Meat_and_Carcass_QTL-20771;Reproduction_Association-15458;Health_QTL-2498;Reproduction_Association-15456;Health_QTL-10523;Milk_Association-22667;Meat_and_Carcass_Associ…
CNVR203	chr12	73057499	73349999	79401030	79550871	loss	0	0	1	buffalo***	NM_001099950-STK24;			Health_QTL-5121;Production_QTL-4487;
CNVR204	chr13	184059	328605	157074	373995	loss	0	1	0	yak**
CNVR205	chr13	6490960	6614999	6559867	6684454	gain	0	0	0.333333					Reproduction_QTL-11356;Meat_and_Carcass_QTL-10935;Meat_and_Carcass_QTL-10936;Reproduction_QTL-3419;Reproduction_QTL-3569;
CNVR206	chr13	8144999	8264999	8063731	8185179	loss	0.0416667	0	0		NM_001105029-MACROD2;	NM_001105029-MACROD2;NM_001192674-FLRT3;	NM_001105029-MACROD2;	Reproduction_QTL-11356;Meat_and_Carcass_QTL-10935;Meat_and_Carcass_QTL-10936;Reproduction_QTL-3419;Reproduction_QTL-3569;
CNVR207	chr13	9674999	9914999	9607749	11518480	loss	0	0	0.666667	buffalo*			NM_001105029-MACROD2;	Reproduction_QTL-11356;Meat_and_Carcass_QTL-10935;Meat_and_Carcass_QTL-10936;Reproduction_QTL-3419;Reproduction_QTL-3569;
CNVR208	chr13	12674999	13324499	14073416	14694041	loss	0	0	0.666667	buffalo**		NM_001076804-GATA3;	NM_001192695-USP6NL;NM_001078165-CELF2;NR_107846-MIR7861;	Meat_and_Carcass_QTL-10935;Meat_and_Carcass_QTL-10936;Reproduction_QTL-3419;Reproduction_QTL-3569;Health_QTL-1741;
CNVR209	chr13	16437966	16889999	17675186	11120471	loss	0.0833333	0.5	1				NM_001205956-SFMBT2;	Meat_and_Carcass_QTL-10936;Reproduction_QTL-3419;Reproduction_QTL-3569;
CNVR210	chr13	25616664	25630047	26344983	26358366	loss	0.0833333	0	0		NM_001206442-GPR158;			Milk_QTL-2720;Reproduction_QTL-4636;Reproduction_QTL-1386;Reproduction_QTL-4984;Milk_QTL-2672;Meat_and_Carcass_QTL-10936;Reproduction_QTL-3419;Reproduction_QTL-3569;Health_QTL-1741;
CNVR211	chr13	29974498	30047984	30525979	30595555	loss	0.0416667	0	0				NM_174456-NMT2;	Meat_and_Carcass_QTL-10942;Reproduction_QTL-4636;Reproduction_QTL-1386;Reproduction_QTL-4984;Meat_and_Carcass_QTL-12171;Production_QTL-3429;Reproduction_QTL-3419;Reproduction_QTL-11446;Reproduction_QTL-3569;Reproduction_QTL-10940;Health_QTL-1741;Milk_QTL-2555;Reproduction_QTL-11385;
CNVR212	chr13	37732499	37804499	38098120	38167783	loss	0	0	0.666667	buffalo*		NM_001075245-MGME1;NM_001034464-SNX5;		Meat_and_Carcass_QTL-10942;Meat_and_Carcass_QTL-10943;Reproduction_QTL-1386;Meat_and_Carcass_QTL-12171;Production_QTL-3429;Reproduction_QTL-11446;Reproduction_QTL-3569;Health_QTL-1741;Milk_QTL-2555;Reproduction_QTL-11385;
CNVR213	chr13	46273499	46310813	46444344	46481658	loss	0.125	0	0		NM_001192588-ADARB2;	NM_001205573-LARP4B;		Production_QTL-5287;Meat_and_Carcass_QTL-10942;Meat_and_Carcass_QTL-10943;Reproduction_QTL-1386;Meat_and_Carcass_QTL-12171;Meat_and_Carcass_QTL-12248;Production_QTL-3429;Reproduction_QTL-1583;Reproduction_QTL-11446;Reproduction_QTL-3569;Health_QTL-1741;Milk_QTL-2555;Reproduction_QTL-11385;
CNVR214	chr13	51322499	51385499	51230196	51293610	loss	0.0833333	0.5	0			NM_001205684-ADRA1D;	NM_001205684-ADRA1D;	Production_QTL-5287;Meat_and_Carcass_QTL-10942;Meat_and_Carcass_QTL-10943;Reproduction_QTL-1386;Production_QTL-5286;Meat_and_Carcass_QTL-12171;Production_QTL-3429;Reproduction_QTL-1583;Reproduction_QTL-11446;Reproduction_QTL-3569;Milk_QTL-2555;Reproduction_QTL-11385;
CNVR215	chr13	53950499	54077011	53862635	53988552	loss	0.375	0	0		NM_001080911-SIRPB1;		NM_001083701-LOC523427;	Production_QTL-5287;Meat_and_Carcass_QTL-10942;Meat_and_Carcass_QTL-10943;Reproduction_QTL-1386;Production_QTL-5286;Meat_and_Carcass_QTL-12171;Production_QTL-3429;Reproduction_QTL-1583;Reproduction_QTL-11446;Reproduction_QTL-3569;Milk_QTL-2555;Reproduction_QTL-11385;
CNVR216	chr13	63331484	63598499	63005464	63260431	both	0.333333	1	0.666667		NM_001040535-BPIFA3;NM_174426-BPIFA1;NM_174802-BPIFA2B;NM_001076503-BPIFA2C;NM_174803-BPIFA2A;	NM_001257213-BPIFB6;NM_001046165-SUN5;NM_001244265-BPIFB3;NM_001193194-BPIFB2;	NM_001075898-SNTA1;NM_001075646-CDK5RAP1;	Meat_and_Carcass_QTL-10947;Meat_and_Carcass_QTL-1313;Production_QTL-5287;Meat_and_Carcass_QTL-10942;Milk_QTL-6090;Meat_and_Carcass_QTL-10943;Reproduction_QTL-1386;Production_QTL-5285;Production_QTL-5286;Meat_and_Carcass_QTL-12171;Meat_and_Carcass_QTL-12204;Production_QTL-15734;Production_QTL-3429;Milk_QTL-2671;Reproduction_QTL-11446;Reproduction_QTL-3569;Milk_QTL-2555;Reproduction_QTL-11385;
CNVR217	chr13	63710048	63730445	63371463	63391860	loss	0.0833333	0	0		NM_001075646-CDK5RAP1;			Meat_and_Carcass_QTL-10947;Meat_and_Carcass_QTL-1313;Production_QTL-5287;Meat_and_Carcass_QTL-10942;Milk_QTL-6090;Meat_and_Carcass_QTL-10943;Reproduction_QTL-1386;Production_QTL-5285;Production_QTL-5286;Meat_and_Carcass_QTL-12171;Meat_and_Carcass_QTL-12204;Production_QTL-15734;Production_QTL-3429;Milk_QTL-2671;Reproduction_QTL-11446;Reproduction_QTL-3569;Milk_QTL-2555;Reproduction_QTL-11385;
CNVR218	chr13	74992499	75080064	75017517	75027595	gain	0	0.5	0		NM_001001554-PTI;NM_205786-LOC404103;NM_205786-LOC404103;	NM_205786-LOC404103;		Meat_and_Carcass_QTL-10947;Meat_and_Carcass_QTL-1313;Reproduction_QTL-5011;Meat_and_Carcass_QTL-10942;Milk_QTL-6090;Meat_and_Carcass_QTL-10943;Reproduction_QTL-1386;Production_QTL-5285;Production_QTL-5286;Production_QTL-15734;Production_QTL-3429;Health_QTL-4983;Milk_QTL-2671;Reproduction_QTL-3569;Milk_QTL-2555;Reproduction_QTL-11385;
CNVR219	chr13	76342499	76544999	76278292	76423779	loss	0	0	0.666667	buffalo*			NM_001035464-EYA2;	Meat_and_Carcass_QTL-10947;Reproduction_QTL-5011;Meat_and_Carcass_QTL-10942;Reproduction_QTL-6093;Milk_QTL-6090;Meat_and_Carcass_QTL-10943;Reproduction_QTL-1386;Production_QTL-5285;Production_QTL-5286;Production_QTL-15734;Production_QTL-3429;Health_QTL-4983;Milk_QTL-2671;Reproduction_QTL-3569;Reproduction_QTL-11385;
CNVR220	chr13	77107499	77182499	76915579	76990579	loss	0.0416667	0	0.333333		NM_001192938-SULF2;			Meat_and_Carcass_QTL-10947;Reproduction_QTL-5011;Meat_and_Carcass_QTL-10942;Milk_QTL-6090;Meat_and_Carcass_QTL-10943;Reproduction_QTL-1386;Production_QTL-5285;Production_QTL-5286;Production_QTL-15734;Production_QTL-3429;Health_QTL-4983;Milk_QTL-2671;Reproduction_QTL-3569;Reproduction_QTL-11385;
CNVR221	chr13	77437499	77638499	77246439	77357965	both	0.416667	0.5	0					Meat_and_Carcass_QTL-10947;Reproduction_QTL-5011;Meat_and_Carcass_QTL-10942;Milk_QTL-6090;Meat_and_Carcass_QTL-10943;Reproduction_QTL-1386;Production_QTL-5285;Production_QTL-5286;Production_QTL-15734;Production_QTL-3429;Health_QTL-4983;Milk_QTL-2671;Reproduction_QTL-3569;Reproduction_QTL-11385;
CNVR222	chr14	2234999	2687601	3990563	4444468	gain	0.0416667	0	0		NM_001037474-TRAPPC9;NM_205794-EIF2C2;NM_001075478-CHRAC1;		NM_001079636-LY6H;NM_001046070-LY6E;NM_001014906-PYCRL;NM_001046110-MAPK15;NR_036344-MIR193A-2;NM_001098857-NAPRT1;NM_001046160-GSDMD;NM_001046139-TSTA3;NM_001289966-EEF1D;NM_001162915-CCDC166;	Milk_QTL-10462;Milk_QTL-10117;Milk_QTL-2600;Meat_and_Carcass_QTL-1332;Milk_Association-14988;Milk_QTL-3621;Production_QTL-10954;Milk_QTL-3408;Milk_Association-10259;Milk_QTL-3620;Production_QTL-2633;Milk_Association-14987;Milk_QTL-2674;Milk_QTL-3413;Milk_QTL-3407;Health_Association-3519;Milk_QTL-2488;Meat_and_Carcass_QTL-20703;Milk_QTL-3411;Meat_and_Carcass_QTL-1333;Health_QTL-9917;Milk_QTL-10101…
CNVR223	chr14	6752058	6790499	8358772	8397340	loss	0.0416667	0	0			NM_174374-KCNQ3;		Reproduction_QTL-10956;Production_QTL-5375;Meat_and_Carcass_QTL-1332;Milk_QTL-3621;Production_QTL-10954;Milk_QTL-3408;Reproduction_QTL-5374;Milk_QTL-3620;Meat_and_Carcass_QTL-10957;Milk_QTL-3413;Production_QTL-2627;Reproduction_QTL-10958;Meat_and_Carcass_QTL-1370;Milk_QTL-2604;Milk_QTL-3407;Health_Association-3519;Milk_QTL-2488;Milk_QTL-3411;Meat_and_Carcass_QTL-1333;Health_QTL-9917;Milk_QTL-1010…
CNVR224	chr14	12809999	13574999	14423248	15679887	both	0.666667	1	0.333333		NM_001105632-FAM84B;			Production_QTL-5375;Meat_and_Carcass_QTL-10960;Meat_and_Carcass_QTL-1332;Production_Association-21008;Meat_and_Carcass_QTL-1408;Production_QTL-10954;Milk_QTL-3408;Reproduction_QTL-5374;Production_Association-21101;Milk_QTL-3620;Meat_and_Carcass_QTL-4550;Health_QTL-2776;Milk_QTL-3413;Production_QTL-2627;Reproduction_QTL-10958;Milk_QTL-2604;Health_Association-3519;Production_QTL-1734;Health_QTL-991…
CNVR225	chr14	42214499	42269950	47089445	47141568	loss	0.333333	0	0					Production_QTL-5375;Reproduction_QTL-1593;Meat_and_Carcass_QTL-6298;Milk_QTL-1698;Meat_and_Carcass_QTL-10968;Milk_QTL-10167;Meat_and_Carcass_Association-12008;Meat_and_Carcass_QTL-10006;Exterior_QTL-1497;Milk_QTL-3413;Meat_and_Carcass_QTL-12156;Reproduction_QTL-4613;Reproduction_QTL-1720;Health_QTL-9917;Milk_QTL-10101;Meat_and_Carcass_QTL-18978;Meat_and_Carcass_QTL-1334;Meat_and_Carcass_QTL-4554;
CNVR226	chr14	49516913	49539577	54112699	54126011	both	0.25	0	0			NM_001206092-RSPO2;		Production_QTL-5375;Meat_and_Carcass_QTL-6298;Meat_and_Carcass_QTL-10969;Milk_QTL-10167;Meat_and_Carcass_Association-12008;Meat_and_Carcass_QTL-10006;Reproduction_QTL-1590;Production_QTL-2629;Exterior_QTL-1497;Milk_QTL-3413;Reproduction_QTL-4613;Production_QTL-4437;Reproduction_QTL-1720;Health_QTL-9917;Milk_QTL-10101;Meat_and_Carcass_QTL-18978;Meat_and_Carcass_QTL-1334;Meat_and_Carcass_QTL-4554;
CNVR227	chr14	61279378	61300692	65249436	65270748	gain	0.0833333	0	0					Milk_QTL-21546;Production_QTL-5375;Reproduction_QTL-1696;Meat_and_Carcass_QTL-6298;Reproduction_QTL-1416;Meat_and_Carcass_QTL-10969;Milk_QTL-10167;Meat_and_Carcass_QTL-10006;Milk_QTL-2677;Production_QTL-2629;Health_QTL-10441;Exterior_QTL-1497;Milk_QTL-3413;Reproduction_QTL-4613;Reproduction_QTL-1720;Milk_QTL-1524;Health_QTL-9917;Milk_QTL-10101;Meat_and_Carcass_QTL-18978;Meat_and_Carcass_QTL-1334;…
CNVR228	chr14	72991275	73017883	76667028	76693637	loss	0	1	0	yak**				Meat_and_Carcass_QTL-6298;Reproduction_QTL-1416;Meat_and_Carcass_QTL-10969;Meat_and_Carcass_QTL-10006;Exterior_QTL-1497;Milk_QTL-3413;Reproduction_QTL-4613;Reproduction_QTL-10975;Production_QTL-10977;Milk_QTL-10101;Meat_and_Carcass_QTL-1334;Meat_and_Carcass_QTL-4554;
CNVR229	chr14	74925774	74952616	78342903	78370680	gain	0.125	0	0.333333					Meat_and_Carcass_QTL-6298;Reproduction_QTL-1416;Meat_and_Carcass_QTL-10969;Meat_and_Carcass_QTL-10006;Exterior_QTL-1497;Milk_QTL-3413;Reproduction_QTL-4613;Meat_and_Carcass_QTL-1334;Meat_and_Carcass_QTL-4554;
CNVR230	chr14	75676499	75862499	79150452	79336289	loss	0.0416667	0	0				NM_001040594-TMEM55A;	Meat_and_Carcass_QTL-6298;Reproduction_QTL-1416;Meat_and_Carcass_QTL-10969;Meat_and_Carcass_QTL-10006;Exterior_QTL-1497;Milk_QTL-3413;Reproduction_QTL-4613;Meat_and_Carcass_QTL-1334;Meat_and_Carcass_QTL-4554;
CNVR231	chr14	76016365	76154999	79491690	79718996	loss	0	1	0	yak**	NM_001075466-CA1;		NM_001075837-NBN;NM_001075423-DECR1;	Meat_and_Carcass_QTL-6298;Reproduction_QTL-1416;Meat_and_Carcass_QTL-10969;Meat_and_Carcass_QTL-10006;Exterior_QTL-1497;Milk_QTL-3413;Reproduction_QTL-4613;Meat_and_Carcass_QTL-1334;Meat_and_Carcass_QTL-4554;
CNVR232	chr14	77981518	78004990	81447007	81470479	gain	0.291667	0	0
CNVR233	chr14	78169810	78186537	81664453	81681177	loss	0	0	0.666667	buffalo*
CNVR234	chr15	6329999	6592499	8021271	8283771	gain	0	0	0.666667	buffalo*	NM_001205356-PGR;		NM_001075130-MMP7;	Production_QTL-5290;Production_QTL-10979;Reproduction_QTL-3571;Milk_QTL-1529;
CNVR235	chr15	7601167	7690499	9770485	9862212	loss	0.0833333	0	0				NM_001166572-TRPC6;	Reproduction_Association-20067;Meat_and_Carcass_QTL-1335;Production_QTL-5290;Reproduction_QTL-3572;Production_QTL-1699;Milk_QTL-1527;Meat_and_Carcass_QTL-1319;
CNVR236	chr15	9133888	9156803	12275	11389376	gain	0.0833333	0	0
CNVR237	chr15	9931499	10003499	12084639	12155932	loss	0.0416667	0	0			NM_001098050-MAML2;	NM_001102211-CNTN5;	Meat_and_Carcass_QTL-10987;Production_QTL-10982;Meat_and_Carcass_QTL-1335;Production_QTL-10983;Production_QTL-5290;Reproduction_QTL-3572;Production_QTL-1699;Milk_QTL-1527;Meat_and_Carcass_QTL-1319;
CNVR238	chr15	14295832	14341499	16320237	16364310	loss	0.0416667	0	0				NM_001098050-MAML2;	Meat_and_Carcass_QTL-10987;Meat_and_Carcass_QTL-1335;Production_QTL-10983;Reproduction_QTL-10988;Production_QTL-5290;Reproduction_QTL-3572;Health_QTL-4985;Production_QTL-1699;Reproduction_QTL-9924;Milk_QTL-1527;Meat_and_Carcass_QTL-1319;
CNVR239	chr15	44056025	44150594	45466437	45544331	loss	0.125	0	0			NM_001040530-FXC1;NM_001034477-ARFIP2;NM_001034612-HPX;NM_001101157-TRIM3;		Health_QTL-2678;Meat_and_Carcass_QTL-10994;Meat_and_Carcass_QTL-1335;Meat_and_Carcass_QTL-12195;Production_QTL-1699;Meat_and_Carcass_Association-20454;Milk_QTL-21547;
CNVR240	chr15	46342390	47101499	47841100	48233102	loss	0.0833333	0.5	0		NM_001206663-LOC618803;NM_001255967-LOC100847801;NM_001255967-LOC100847801;	NM_001206667-LOC785144;	NM_001105049-LOC100125776;NM_001075718-TPP1;NM_001098968-TAF10;NM_001192374-RRP8;NM_001206767-LOC530354;NM_001034693-ILK;NM_001034274-MRPL17;NM_001075293-LOC506989;NM_001076882-ZNF215;	Production_QTL-10996;Meat_and_Carcass_QTL-20796;Meat_and_Carcass_QTL-1335;Meat_and_Carcass_QTL-12195;Reproduction_QTL-1602;Milk_QTL-21547;Reproduction_QTL-5039;
CNVR241	chr15	48074999	48194999	50461483	49768648	gain	0.666667	0.5	1		NM_001206667-LOC785144;			Production_QTL-10996;Meat_and_Carcass_QTL-1335;Meat_and_Carcass_QTL-12195;Reproduction_QTL-1602;Milk_QTL-21547;
CNVR242	chr15	48224999	48415499	49835567	49994661	boh	0.125	0	1	buffalo**	NM_001206667-LOC785144;	NM_182655-TRIM21;NM_001205571-TRIM68;	NM_001255967-LOC100847801;	Production_QTL-10996;Meat_and_Carcass_QTL-1335;Meat_and_Carcass_QTL-12195;Reproduction_QTL-1602;Milk_QTL-21547;
CNVR243	chr15	49514999	49717499	50851874	50915869	both	0.458333	0	0			NM_001076515-LOC618664;		Production_QTL-10996;Meat_and_Carcass_QTL-1335;Meat_and_Carcass_QTL-12195;Reproduction_QTL-1602;Milk_QTL-21547;
CNVR244	chr15	50174578	50386499	51581821	51793742	loss	0.25	0.5	0			NR_031366-MIR139;		Production_QTL-10996;Production_QTL-11001;Meat_and_Carcass_QTL-1335;Reproduction_QTL-11357;Meat_and_Carcass_QTL-12195;Meat_and_Carcass_Association-18463;Production_Association-18459;Reproduction_QTL-1602;Milk_QTL-21547;Production_QTL-10997;Meat_and_Carcass_QTL-10999;
CNVR245	chr15	50898775	51007499	52177774	52286498	loss	0.375	0.5	0		NM_001098098-ART1;NM_001104964-LOC407148;NM_001076515-LOC618664;	NM_001192295-P2RY6;		Production_QTL-10996;Production_QTL-11001;Meat_and_Carcass_QTL-1335;Reproduction_QTL-11357;Meat_and_Carcass_QTL-12195;Meat_and_Carcass_Association-18463;Production_Association-18459;Reproduction_QTL-1602;Milk_QTL-21547;Production_QTL-10997;Meat_and_Carcass_QTL-10999;
CNVR246	chr15	54526499	54616217	55662591	55840382	both	0	1	0.666667	yak+buffalo*	NM_001104970-MOGAT2;			Production_QTL-10996;Meat_and_Carcass_QTL-19766;Production_QTL-11001;Meat_and_Carcass_QTL-1335;Reproduction_QTL-11357;Meat_and_Carcass_QTL-12195;Meat_and_Carcass_Association-18463;Production_Association-18459;Reproduction_QTL-1602;Milk_QTL-21547;Production_QTL-10997;Meat_and_Carcass_QTL-10999;
CNVR247	chr15	55174499	55237499	56397076	56462763	loss	0	0	0.333333				NM_174843-SLCO2B1;	Production_QTL-10996;Production_QTL-11001;Meat_and_Carcass_QTL-1335;Reproduction_QTL-11357;Meat_and_Carcass_QTL-12195;Reproduction_QTL-1602;Milk_QTL-21547;Health_QTL-5122;Production_QTL-10997;Meat_and_Carcass_QTL-10999;
CNVR248	chr15	73021499	73057499	73892476	73927352	gain	0.0833333	0	0			NM_001101307-HSD17B12;		Reproduction_QTL-3595;Production_QTL-11001;Meat_and_Carcass_QTL-1335;Meat_and_Carcass_QTL-11005;Meat_and_Carcass_QTL-12195;Milk_QTL-4503;Reproduction_QTL-1602;Health_QTL-5122;Reproduction_QTL-11007;Production_QTL-22798;
CNVR249	chr15	73084499	73150969	73955623	74022178	loss	0.125	0	0			NM_001101307-HSD17B12;		Reproduction_QTL-3595;Production_QTL-11001;Meat_and_Carcass_QTL-1335;Meat_and_Carcass_QTL-11005;Meat_and_Carcass_QTL-12195;Milk_QTL-4503;Reproduction_QTL-1602;Health_QTL-5122;Reproduction_QTL-11007;Production_QTL-22798;
CNVR250	chr15	75918605	75965879	76586557	76634539	gain	0.0416667	0	0			NM_001192341-CREB3L1;		Production_QTL-22816;Production_QTL-11001;Meat_and_Carcass_QTL-1335;Meat_and_Carcass_QTL-11005;Production_QTL-5013;Meat_and_Carcass_QTL-12195;Milk_QTL-4503;Reproduction_QTL-1602;Health_QTL-5122;Reproduction_QTL-11007;
CNVR251	chr15	79343018	79370809	80095058	80136709	loss	0.166667	0.5	0					Meat_and_Carcass_QTL-1335;Meat_and_Carcass_QTL-11006;Meat_and_Carcass_QTL-12195;Milk_QTL-4503;Reproduction_QTL-1602;Health_QTL-5122;Reproduction_QTL-11007;
CNVR252	chr15	79511870	80324999	80280074	81093203	boh	0.458333	0.5	0			NM_001038126-SLC43A3;		Meat_and_Carcass_QTL-1335;Meat_and_Carcass_QTL-11006;Meat_and_Carcass_QTL-12195;Milk_QTL-4503;Reproduction_QTL-1602;Health_QTL-5122;Reproduction_QTL-11007;
CNVR253	chr15	81049499	81094499	81865201	81962557	loss	0.0833333	0	0.333333		NM_001098471-PRG3;NM_001098472-PRG3;			Meat_and_Carcass_QTL-11006;Meat_and_Carcass_QTL-12195;Milk_QTL-4503;Reproduction_QTL-1602;Health_QTL-5122;Reproduction_QTL-11007;
CNVR254	chr15	82831499	83434499	83529643	83866255	loss	0.333333	0	0		NM_001206765-LOC519282;NM_001191330-GLYATL2;NM_177486-GAT;NM_001046464-MPEG1;NM_001205654-FAM111B;NM_177513-GLYAT;	NM_001206239-GIF;NM_001206742-OR4D9;NM_001193105-TCN1;NM_001034641-MRPL16;NR_024196-OOSP1;	NM_001102048-LOC518623;NM_001025082-LPXN;	Meat_and_Carcass_QTL-11006;Meat_and_Carcass_QTL-12195;Milk_QTL-4503;Reproduction_QTL-1602;Health_QTL-5122;Reproduction_QTL-11007;
CNVR255	chr16	3892499	3964499	4727122	5735620	loss	0.333333	0.5	0		NM_174812-PFKFB2;		NM_001205865-SRGAP2;	Production_QTL-2739;Milk_QTL-4505;Meat_and_Carcass_QTL-11014;Reproduction_QTL-11359;Meat_and_Carcass_QTL-11009;Production_QTL-11011;
CNVR256	chr16	4032524	4059687	6054241	5812899	loss	0.208333	0.5	0		NM_001033936-CFH;		NM_001205865-SRGAP2;	Production_QTL-2739;Milk_QTL-4505;Meat_and_Carcass_QTL-11014;Reproduction_QTL-11359;Meat_and_Carcass_QTL-11009;Production_QTL-11011;
CNVR257	chr16	4963499	5026499	6855285	19542781	loss	0	1	0	yak**				Production_Association-20954;Meat_and_Carcass_QTL-20800;Milk_QTL-4798;Production_QTL-2739;Exterior_QTL-7139;Meat_and_Carcass_QTL-20801;Production_QTL-4370;Production_QTL-11755;Production_Association-13497;Production_QTL-11016;Production_Association-21074;Milk_QTL-4505;Meat_and_Carcass_QTL-11014;Reproduction_QTL-11359;Production_QTL-22800;
CNVR258	chr16	5249999	5504999	6870016	7724283	loss	0	1	0	yak**			NM_001198991-CR2;	Production_Association-20954;Production_QTL-2739;Milk_QTL-4505;Meat_and_Carcass_QTL-11014;Reproduction_QTL-11359;Meat_and_Carcass_QTL-11009;Production_QTL-22800;Production_QTL-11011;
CNVR259	chr16	5842499	5917499	8088297	8163290	loss	0	1	0	yak**			NM_001033936-CFH;	Production_QTL-2739;Milk_QTL-4505;Meat_and_Carcass_QTL-11014;Reproduction_QTL-11359;Meat_and_Carcass_QTL-11009;Production_QTL-11011;
CNVR260	chr16	6164999	6323567	8514839	8514361	loss	0	1	0	yak**				Production_QTL-2739;Production_QTL-11016;Milk_QTL-4505;Meat_and_Carcass_QTL-11014;Reproduction_QTL-11359;
CNVR261	chr16	6322499	6477320	8513293	8642864	loss	0.0416667	0	0					Production_QTL-2739;Production_QTL-11016;Milk_QTL-4505;Meat_and_Carcass_QTL-11014;Reproduction_QTL-11359;
CNVR262	chr16	17534777	17602499	19298980	19366751	loss	0.0416667	0	0					Production_QTL-2739;Production_QTL-11755;Production_QTL-11016;Health_QTL-10530;Meat_and_Carcass_QTL-11014;
CNVR263	chr16	71609874	71626677	75345815	75362618	loss	0	0	0.666667	buffalo**	NM_001105352-DIEXF;			Meat_and_Carcass_QTL-11032;Production_QTL-11036;
CNVR264	chr17	206589	266334	215655	4077959	loss	0.291667	0	0					Meat_and_Carcass_Association-20345;Reproduction_QTL-11361;Meat_and_Carcass_Association-13092;
CNVR265	chr17	2944970	2971123	2701324	2727351	gain	0.291667	0	0
CNVR266	chr17	6599909	6616759	6085977	6102827	gain	0.125	0	0					Meat_and_Carcass_QTL-11037;Milk_QTL-21548;Production_QTL-3448;
CNVR267	chr17	13900745	13935959	13101268	13159002	loss	0.0833333	0	0					Meat_and_Carcass_QTL-11037;Production_QTL-4484;Health_QTL-10536;Milk_QTL-21548;Meat_and_Carcass_QTL-11040;Meat_and_Carcass_QTL-1371;Production_QTL-3448;
CNVR268	chr17	14984999	15307499	14209444	14531944	both	0.0833333	1	1	yak+buffalo**		NM_001080357-ANAPC10;		Meat_and_Carcass_QTL-11037;Production_QTL-4484;Health_QTL-10536;Milk_QTL-21548;Meat_and_Carcass_QTL-11040;Meat_and_Carcass_QTL-1371;Production_QTL-3448;
CNVR269	chr17	28704156	28785351	27299036	27387250	loss	0.0833333	0	0					Meat_and_Carcass_QTL-11044;Milk_QTL-21548;Meat_and_Carcass_QTL-1356;Meat_and_Carcass_QTL-1371;Reproduction_QTL-11043;Production_QTL-4441;Production_QTL-11708;
CNVR270	chr17	33622499	33683515	32163311	32223793	loss	0.0833333	0	0					Meat_and_Carcass_QTL-11044;Production_QTL-5291;Reproduction_QTL-1612;Production_QTL-11045;Milk_QTL-21548;Meat_and_Carcass_QTL-1371;Reproduction_QTL-11043;Production_QTL-11708;
CNVR271	chr17	38062119	38075806	37016768	37030542	loss	0.0416667	0.5	0					Meat_and_Carcass_QTL-11044;Production_QTL-5291;Reproduction_QTL-1612;Production_QTL-11045;Milk_QTL-21548;Meat_and_Carcass_QTL-1371;Reproduction_QTL-11043;Production_QTL-11708;
CNVR272	chr17	43600499	43676901	42540037	42588757	loss	0.0416667	0	0					Meat_and_Carcass_QTL-11044;Production_QTL-5291;Reproduction_QTL-1612;Production_QTL-11045;Milk_QTL-21548;Health_QTL-5124;Milk_QTL-2556;Meat_and_Carcass_QTL-1371;Reproduction_QTL-11043;Production_QTL-11708;Milk_QTL-1531;
CNVR273	chr17	45436499	45666838	44039650	44174733	loss	0	1	0	yak**			NM_001046008-PXMP2;NM_001192191-PGAM5;NM_001191429-POLE;NM_001192643-P2RX2;	Production_QTL-5291;Reproduction_QTL-1612;Milk_QTL-21548;Health_QTL-5124;Meat_and_Carcass_QTL-11048;Milk_QTL-2556;Meat_and_Carcass_QTL-1371;Meat_and_Carcass_QTL-11049;Production_QTL-11708;Milk_QTL-1531;
CNVR274	chr17	48044445	48116728	46539775	46612845	loss	0.0416667	0	0.333333			NM_001077086-MBD3L1;NM_001083646-ZNF268;		Production_QTL-5291;Reproduction_QTL-1612;Milk_QTL-21548;Health_QTL-5124;Meat_and_Carcass_QTL-11048;Milk_QTL-2556;Meat_and_Carcass_QTL-1371;Meat_and_Carcass_QTL-11049;Production_QTL-11708;Milk_QTL-1531;
CNVR275	chr17	58815366	58838910	58124842	58148379	loss	0.0833333	0	0			NM_001192292-ACAD10;		Reproduction_QTL-11051;Production_QTL-4447;Milk_QTL-21548;Meat_and_Carcass_QTL-11048;Milk_QTL-2556;Reproduction_QTL-1613;Production_QTL-11708;
CNVR276	chr17	59531635	59545046	58967541	58980952	loss	0.125	0	0				NM_001206862-KSR2;	Reproduction_QTL-11051;Milk_QTL-21548;Meat_and_Carcass_QTL-11048;Milk_QTL-2556;Reproduction_QTL-1613;Production_QTL-11708;
CNVR277	chr17	64588898	64606501	63651840	63669940	loss	0.375	0	0		NM_178108-OAS1X;	NM_001045955-RBM19;		Reproduction_QTL-11051;Milk_QTL-21548;Meat_and_Carcass_QTL-11048;Milk_QTL-2556;Health_QTL-1738;Reproduction_QTL-1613;Production_QTL-11708;
CNVR278	chr17	64609881	64633304	63673320	63697428	gain	0.125	0	0		NM_174454-RPH3A;NM_001029846-OAS1Z;	NM_001045955-RBM19;		Reproduction_QTL-11051;Milk_QTL-21548;Meat_and_Carcass_QTL-11048;Milk_QTL-2556;Health_QTL-1738;Reproduction_QTL-1613;Meat_and_Carcass_QTL-12206;Production_QTL-11708;
CNVR279	chr17	67634999	67864499	66603260	66832760	gain	0.416667	0	0		NM_001101860-SART3;NM_001205526-FICD;NM_001101860-SART3;NM_001075683-ISCU;		NM_174500-ADRBK2;	Reproduction_QTL-11051;Meat_and_Carcass_QTL-11053;Meat_and_Carcass_QTL-11052;Milk_QTL-21548;Milk_QTL-2556;Health_QTL-1738;
CNVR280	chr17	67869207	67927499	66641805	66727466	loss	0.0833333	0	0			NM_001079632-MMAB;NM_001015528-MVK;		Reproduction_QTL-11051;Meat_and_Carcass_QTL-11053;Meat_and_Carcass_QTL-11052;Milk_QTL-21548;Milk_QTL-2556;Health_QTL-1738;
CNVR281	chr17	72975857	73030499	71617092	71671734	gain	0.125	0.5	0		NM_001101972-GAL3ST1;		NM_001077935-ZNF280B;NM_001192483-ZNF280A;NM_001083800-IGLL1;
CNVR282	chr17	74061271	74101499	72818792	72820821	gain	0.166667	0	0			NM_001192300-PES1;	NR_036327-MIR130B;NM_001100386-YPEL1;NR_031023-MIR301B;NM_001075185-PRODH;NM_001038081-PPIL2;
CNVR283	chr17	74232724	74339898	72828872	73035467	gain	0	0	0.333333		NM_001077935-ZNF280B;NM_001083800-IGLL1;NM_001192483-ZNF280A;		NM_001098465-THAP7;NM_001075959-SNAP29;NM_001192111-LZTR1;NM_001075185-PRODH;NM_001038163-TUBA3E;NM_001046281-AIFM3;
CNVR284	chr17	74385415	74467499	73082457	73165767	both	0.166667	0	0.333333		NM_001083800-IGLL1;		NM_001099175-MED15;NM_001205602-SMPD4;NM_001099204-LOC787548;NM_001075185-PRODH;
CNVR285	chr18	2832492	2867363	3429173	3462862	loss	0.0833333	0	0				NM_001099213-TMEM170A;	Meat_and_Carcass_QTL-11059;Meat_and_Carcass_QTL-11060;Reproduction_QTL-1701;Meat_and_Carcass_QTL-12207;Meat_and_Carcass_QTL-11058;
CNVR286	chr18	11675136	11756839	12470141	12551846	loss	0	0	0.333333			NM_001192409-CA5A;NM_174613-SLC7A5;		Meat_and_Carcass_QTL-11060;Health_QTL-3554;Meat_and_Carcass_QTL-12207;Reproduction_QTL-11362;Meat_and_Carcass_QTL-1336;Meat_and_Carcass_QTL-11058;
CNVR287	chr18	12571942	12667658	13350124	13445123	gain	0.208333	0	0		NM_174613-SLC7A5;NM_001192409-CA5A;	NM_001015543-RPL13;NM_001102022-SPG7;NM_001191260-CHMP1A;		Meat_and_Carcass_QTL-11060;Health_QTL-3554;Meat_and_Carcass_QTL-12207;Reproduction_QTL-11362;Meat_and_Carcass_QTL-1336;Meat_and_Carcass_QTL-11058;
CNVR288	chr18	14359499	14417762	15280319	15338582	loss	0.0416667	0	0					Health_QTL-3554;Health_QTL-18469;Meat_and_Carcass_QTL-12207;Reproduction_QTL-11362;Meat_and_Carcass_QTL-1336;
CNVR289	chr18	21434999	21652499	22226890	22444390	loss	0.208333	0	0.666667					Reproduction_QTL-1616;Health_QTL-3556;Meat_and_Carcass_QTL-11062;Health_QTL-18469;Meat_and_Carcass_QTL-12207;Reproduction_QTL-11362;Meat_and_Carcass_QTL-1336;Production_QTL-11061;Meat_and_Carcass_QTL-4840;Milk_QTL-2716;
CNVR290	chr18	32414167	32440966	33529439	33556238	loss	0.0833333	0	0			NM_001034260-CES2;		Reproduction_QTL-1616;Reproduction_QTL-3558;Production_QTL-5293;Production_QTL-11063;Meat_and_Carcass_QTL-12249;Health_QTL-18469;Meat_and_Carcass_QTL-12207;Reproduction_QTL-11362;Production_QTL-5294;Milk_QTL-2716;Health_QTL-4638;
CNVR291	chr18	33689999	33929999	34793948	35033620	gain	0.125	0	0		NM_001105502-C18H16orf70;NR_031133-MIR328;NM_001076937-FBXL8;NM_001205729-SLC9A5;NM_001205722-KIAA0895L;NM_001206339-FHOD1;NM_001191435-CBFB;NM_001191202-HSF4;NM_001034285-TMEM208;NM_001045896-TRADD;NM_001076342-B3GNT9;NM_001075873-E2F4;NM_001075882-EXOC3L1;NM_001102091-ELMO3;NM_001167834-CES4A;NM_001083688-NOL3;	NM_001244605-CDH3;NM_001002763-CDH1;		Reproduction_QTL-1616;Reproduction_QTL-3558;Production_QTL-5293;Production_QTL-11063;Meat_and_Carcass_QTL-12249;Health_QTL-18469;Meat_and_Carcass_QTL-12207;Reproduction_QTL-11362;Production_QTL-5294;Milk_QTL-2716;Health_QTL-4638;
CNVR292	chr18	44840240	44899677	45295520	45339180	loss	0.0416667	0	0		NM_001206806-LOC785756;	NM_001145233-FFAR3;		Meat_and_Carcass_QTL-12249;Health_QTL-9904;Production_QTL-11065;Health_QTL-18469;Milk_QTL-10442;Meat_and_Carcass_QTL-12207;Reproduction_QTL-11599;Milk_QTL-2721;Milk_QTL-6115;
CNVR293	chr18	48755125	48839190	49525428	49609493	both	0.125	0	0.333333			NM_001076011-ITPKC;NM_001046039-SNRPA;	NM_001034768-LGALS4;NM_001192030-HNRNPL;	Health_QTL-18470;Meat_and_Carcass_QTL-12249;Production_QTL-11065;Milk_QTL-10442;Meat_and_Carcass_QTL-12207;Reproduction_QTL-11599;Milk_QTL-2721;Milk_QTL-6115;
CNVR294	chr18	50249999	50557499	50844191	51151691	loss	0.375	1	1	yak+buffalo*	NM_001272008-ATP5SL;NM_001272009-ATP5SL;	NM_001046424-GRIK5;	NM_001164025-C18H19orf54;NM_001046039-SNRPA;NM_001076011-ITPKC;NM_001102193-EGLN2;NM_001128507-RAB4B;NM_173936-MIA;	Production_Association-3381;Reproduction_QTL-1703;Health_QTL-18470;Meat_and_Carcass_QTL-12249;Production_QTL-11065;Health_Association-14867;Milk_QTL-10442;Meat_and_Carcass_QTL-12207;Reproduction_QTL-11599;Milk_QTL-2721;Milk_QTL-6115;Production_QTL-4381;
CNVR295	chr18	51151761	51182534	51759949	51787594	loss	0.208333	0	0					Production_Association-3381;Reproduction_QTL-1703;Health_QTL-18470;Production_QTL-11065;Milk_QTL-10442;Meat_and_Carcass_QTL-12207;Production_QTL-5296;Reproduction_QTL-11599;Milk_QTL-2721;Milk_QTL-6115;Production_QTL-4381;
CNVR296	chr18	57029999	57389999	57501375	57852895	loss	0.791667	1	1		NM_001206277-SIGLEC10;NM_001191347-LOC100138951;NM_001035279-NKG7;NM_001206293-CLDND2;NM_174102-LIM2;NM_001077954-CTU1;NM_001038582-ETFB;NM_001206875-IGLON5;	NR_030912-MIR99B;NM_001075708-ZNF350;NR_030921-MIR125A;	NM_001098054-CLEC11A;NM_001205495-KLK15;NM_001205621-KLK4;NM_001205444-SPIB;NM_001192033-SYT3;NM_001244559-LOC516719;NM_001080239-EMC10;NM_001206967-ACPT;NM_001205375-FAM71E1;NM_001008416-KLK1;NM_001192281-LRRC4B;	Production_Association-3381;Reproduction_QTL-1703;Reproduction_Association-15484;Health_Association-18471;Milk_QTL-10369;Production_QTL-11066;Milk_QTL-10442;Meat_and_Carcass_QTL-12207;Milk_QTL-2721;Health_QTL-10051;Production_QTL-4381;
CNVR297	chr18	58042499	58153499	58455943	58501555	gain	0.0416667	0.5	0				NM_001103337-ZNF613;NM_001192232-ZNF432;	Reproduction_QTL-1703;Health_Association-18471;Milk_QTL-10369;Production_QTL-11066;Milk_QTL-10442;Meat_and_Carcass_QTL-12207;Milk_QTL-2721;Health_QTL-10051;
CNVR298	chr18	58189499	58252499	58537321	58598196	gain	0.75	0.5	0				NM_001075708-ZNF350;	Reproduction_QTL-1703;Health_Association-18471;Milk_QTL-10369;Production_QTL-11066;Milk_QTL-10442;Meat_and_Carcass_QTL-12207;Milk_QTL-2721;Health_QTL-10051;
CNVR299	chr18	59098499	59218318	59541973	59660125	loss	0.416667	1	0					Reproduction_QTL-1703;Health_Association-18471;Milk_QTL-10369;Production_QTL-11066;Milk_QTL-10442;Meat_and_Carcass_QTL-12207;Milk_QTL-2721;Health_QTL-10051;
CNVR300	chr18	59881499	59992499	60175833	60100738	loss	0	1	0	yak**				Reproduction_QTL-1703;Health_Association-18471;Milk_QTL-10369;Production_QTL-11066;Milk_QTL-10442;Meat_and_Carcass_QTL-12207;Milk_QTL-2721;Health_QTL-10051;
CNVR301	chr18	61402499	61862215	61470903	61930619	both	0.0416667	0	0.666667	buffalo*	NM_001083673-MGC138914;	NM_001075252-MYADM;	NM_001083673-MGC138914;	Reproduction_QTL-1703;Health_Association-18471;Reproduction_QTL-11364;Reproduction_QTL-2710;Milk_QTL-10369;Production_QTL-11066;Milk_QTL-10442;Meat_and_Carcass_QTL-12207;Production_QTL-2706;Reproduction_QTL-11609;Milk_QTL-2721;Health_QTL-10051;
CNVR302	chr18	62989643	63509999	63127849	63489469	loss	0	0	1	buffalo***	NM_001001138-LOC407171;	NM_001206139-ZNF787;NM_001007814-NLRP5;NM_176659-NDUFA3;NM_001075274-TFPT;	NM_001075152-MBOAT7;NM_001034251-TSEN34;NM_176659-NDUFA3;NM_001034804-LENG1;NM_001102357-LILRA4;NM_001101152-RPS9;NM_001102100-LENG8;NM_001001138-LOC407171;NM_001075274-TFPT;NM_001206285-PRPF31;NM_001077015-TTYH1;NR_107725-MIR574;NM_001110440-TMC4;	Production_QTL-1337;Reproduction_QTL-11317;Health_Association-18471;Milk_QTL-10369;Milk_QTL-10442;Meat_and_Carcass_QTL-12207;Reproduction_QTL-11447;Production_QTL-11069;
CNVR303	chr18	63194999	63418499	63357462	63580962	loss	0.333333	1	0			NM_176659-NDUFA3;NM_001075274-TFPT;	NM_001075152-MBOAT7;NM_001034251-TSEN34;NM_001102357-LILRA4;NM_001101152-RPS9;NM_001110440-TMC4;	Production_QTL-1337;Reproduction_QTL-11317;Health_Association-18471;Milk_QTL-10369;Milk_QTL-10442;Meat_and_Carcass_QTL-12207;Reproduction_QTL-11447;Production_QTL-11069;Production_QTL-1402;
CNVR304	chr18	63400499	63513479	63486000	63594254	both	0.5	0	0			NM_001206139-ZNF787;NM_001007814-NLRP5;	NM_001075152-MBOAT7;NM_176659-NDUFA3;NM_001034804-LENG1;NM_001075274-TFPT;NM_001206285-PRPF31;NM_001110440-TMC4;	Production_QTL-1337;Reproduction_QTL-11317;Health_Association-18471;Milk_QTL-10369;Milk_QTL-10442;Meat_and_Carcass_QTL-12207;Reproduction_QTL-11447;Production_QTL-11069;Production_QTL-1402;
CNVR305	chr18	64921020	65029779	64831532	64896208	loss	0.0416667	0	0		NM_001101932-ZNF419;			Reproduction_QTL-10309;Production_QTL-1337;Reproduction_QTL-11317;Health_Association-18471;Milk_QTL-10369;Meat_and_Carcass_QTL-12207;Reproduction_QTL-11447;Production_QTL-11069;Production_QTL-1402;
CNVR306	chr19	626634	670499	1649653	1693520	loss	0.166667	0	0				NM_001079609-CA10;
CNVR307	chr19	1110016	1147796	2152169	2190208	loss	0.0833333	0	0				NM_001079609-CA10;
CNVR308	chr19	1484020	1507698	2589884	2613561	loss	0.25	0.5	0
CNVR309	chr19	2854972	2906229	3853647	3922229	loss	0.0833333	0	0		NM_001101181-KIF2B;			Meat_and_Carcass_QTL-11070;Meat_and_Carcass_QTL-1339;Reproduction_QTL-3577;Production_QTL-1338;
CNVR310	chr19	30175927	30192654	30241755	30258486	loss	0.0833333	0	0		NM_001101835-MYH3;			Production_QTL-11079;Milk_QTL-10029;Milk_QTL-10445;Milk_QTL-3626;Milk_QTL-10031;Production_QTL-5297;Meat_and_Carcass_QTL-12174;Health_QTL-12020;Milk_QTL-10027;Milk_QTL-10028;Milk_QTL-10444;Meat_and_Carcass_QTL-22873;Health_QTL-10446;Meat_and_Carcass_QTL-1395;Milk_QTL-10443;Meat_and_Carcass_QTL-10021;Reproduction_QTL-11078;
CNVR311	chr19	42691499	42914999	42083672	42190936	loss	0.5	1	0.666667		NM_001099099-KRT31;NM_001105020-KRTAP9-1;	NM_001077104-KRTAP3-1;NM_001077103-KRTAP3-3;NM_001105369-KRTAP1-1;	NM_001015545-DHX58;NM_180993-CNP;NM_001040577-HSPB9;NM_001037457-ACLY;NM_001075387-NKIRAS2;NM_001103308-TTC25;NM_001034743-RAB5C;NM_001205976-DNAJC7;	Reproduction_QTL-10573;Production_QTL-11083;Production_QTL-11079;Milk_QTL-10029;Milk_QTL-10445;Milk_QTL-10031;Production_QTL-5297;Health_QTL-12020;Health_Association-19038;Milk_QTL-10026;Milk_QTL-10027;Milk_QTL-10028;Reproduction_QTL-11081;Milk_QTL-10444;Meat_and_Carcass_QTL-22873;Health_QTL-10446;Meat_and_Carcass_QTL-10021;Milk_QTL-10030;Milk_QTL-3409;Milk_QTL-10022;
CNVR312	chr19	49732499	49792499	48844187	48915624	both	0.208333	0	0.333333			NM_174837-CYB561;		Reproduction_QTL-10573;Production_QTL-11083;Production_QTL-11079;Meat_and_Carcass_QTL-10020;Milk_QTL-10029;Milk_QTL-10445;Milk_QTL-10031;Meat_and_Carcass_QTL-12175;Production_QTL-5297;Health_QTL-12020;Milk_QTL-10026;Production_QTL-2639;Milk_QTL-10025;Milk_QTL-10027;Milk_QTL-10028;Meat_and_Carcass_QTL-1318;Reproduction_QTL-11081;Production_QTL-3430;Milk_QTL-10444;Milk_QTL-2597;Milk_QTL-3627;Health…
CNVR313	chr19	53669999	53909999	52777397	53010024	loss	0	0	0.666667	buffalo*			NM_001075537-RBFOX3;	Reproduction_QTL-10573;Production_QTL-11083;Production_QTL-1392;Meat_and_Carcass_QTL-10020;Milk_QTL-10029;Meat_and_Carcass_Association-22567;Milk_QTL-10445;Reproduction_QTL-11369;Milk_QTL-10031;Meat_and_Carcass_QTL-3550;Reproduction_QTL-1619;Milk_QTL-10027;Milk_QTL-10028;Meat_and_Carcass_QTL-11085;Production_QTL-3430;Milk_QTL-10444;Health_QTL-10446;Milk_QTL-10030;Exterior_QTL-7145;Milk_QTL-3409;
CNVR314	chr19	54842851	54862961	53911948	53932055	loss	0.0833333	0	0		NM_001075537-RBFOX3;			Reproduction_QTL-10573;Production_QTL-11083;Production_QTL-1392;Meat_and_Carcass_QTL-10020;Milk_QTL-10029;Milk_QTL-10445;Reproduction_QTL-10371;Reproduction_QTL-11369;Milk_QTL-10031;Meat_and_Carcass_QTL-3550;Reproduction_QTL-1619;Milk_QTL-10027;Milk_QTL-10028;Meat_and_Carcass_QTL-11085;Production_QTL-5299;Production_QTL-3430;Milk_QTL-10444;Health_QTL-10446;Milk_QTL-10030;Exterior_QTL-7145;Milk_QT…
CNVR315	chr19	58081499	58171499	57086467	57121336	gain	0.125	0	0		NM_001256572-OTOP3;NM_001192647-OTOP2;	NM_001242571-H3F3B;		Meat_and_Carcass_QTL-10020;Milk_QTL-10029;Milk_QTL-10445;Reproduction_QTL-11369;Milk_QTL-10031;Meat_and_Carcass_Association-19821;Health_QTL-19902;Production_QTL-1391;Meat_and_Carcass_QTL-3550;Milk_QTL-10027;Health_QTL-5125;Milk_QTL-10028;Meat_and_Carcass_QTL-11090;Production_QTL-5299;Production_QTL-3430;Milk_QTL-10444;Health_QTL-10446;Milk_QTL-10030;Exterior_QTL-7145;Milk_QTL-3409;
CNVR316	chr19	58784999	58902138	57688766	57805905	loss	0	0	1	buffalo***	NM_001205464-BTBD17;	NM_001081722-FADS6;NM_001192647-OTOP2;NM_001192702-USH1G;NM_174691-FDXR;	NM_001076390-SLC39A11;	Meat_and_Carcass_QTL-10020;Milk_QTL-10445;Reproduction_QTL-11369;Milk_QTL-10031;Production_QTL-1391;Meat_and_Carcass_QTL-3550;Health_QTL-5125;Meat_and_Carcass_QTL-11090;Production_QTL-5299;Milk_QTL-10444;Health_QTL-10446;Exterior_QTL-7145;Milk_QTL-3409;
CNVR317	chr19	60313499	60584999	59172510	58781677	loss	0.125	1	0	yak*	NM_174467-SSTR2;	NM_001046471-CDC42EP4;		Meat_and_Carcass_QTL-11093;Meat_and_Carcass_QTL-10020;Milk_QTL-10445;Milk_QTL-10031;Health_QTL-1739;Production_QTL-1391;Reproduction_QTL-11092;Health_QTL-5125;Meat_and_Carcass_QTL-11090;Production_QTL-5299;Health_QTL-10446;Milk_QTL-3409;
CNVR318	chr19	61600499	61654499	60263296	60317295	loss	0.0833333	0	0					Meat_and_Carcass_QTL-11093;Meat_and_Carcass_QTL-10020;Milk_QTL-10031;Health_QTL-1739;Production_QTL-1391;Reproduction_QTL-11092;Health_QTL-5125;Meat_and_Carcass_QTL-11090;Production_QTL-5299;Health_QTL-10446;Milk_QTL-3409;
CNVR319	chr19	62059499	62098499	60724274	60765745	loss	0.0833333	0	0					Meat_and_Carcass_QTL-11093;Meat_and_Carcass_QTL-10020;Milk_QTL-10031;Health_QTL-1739;Production_QTL-1391;Reproduction_QTL-11092;Health_QTL-5125;Meat_and_Carcass_QTL-11090;Production_QTL-5299;Health_QTL-10446;Milk_QTL-3409;
CNVR320	chr20	3948535	3962310	3828457	3842232	loss	0.0833333	0	0		NM_001192627-STK10;		NM_001015679-UBTD2;	Meat_and_Carcass_QTL-11094;Health_QTL-4561;Milk_QTL-2750;Reproduction_QTL-3573;Health_QTL-9948;Health_QTL-10188;Milk_QTL-2564;Production_QTL-1357;
CNVR321	chr20	4897124	4943858	4770309	4817030	loss	0	1	0	yak**		NM_001034050-ATP6V0E1;	NM_001192745-STC2;	Meat_and_Carcass_QTL-11094;Health_QTL-4561;Milk_QTL-2750;Reproduction_QTL-3573;Health_QTL-9948;Health_QTL-10188;Milk_QTL-2564;Production_QTL-1357;
CNVR322	chr20	6952499	7012499	42575492	6759669	gain	0	0	0.333333		NM_001076510-HEXB;			Milk_QTL-10219;
CNVR323	chr20	10032256	10045696	9238751	9252191	loss	0	0	0.666667	buffalo*	NM_001038108-MRPS27;		NM_001038530-GTF2H2;NM_175701-SMN1;	Health_QTL-4561;Production_QTL-3427;Milk_QTL-10448;Milk_QTL-2750;Production_QTL-1624;Milk_QTL-2562;Production_QTL-11097;Health_QTL-10105;Reproduction_QTL-3573;Health_QTL-9948;Health_QTL-10188;Production_QTL-11099;Milk_QTL-2564;Reproduction_QTL-11388;Reproduction_QTL-3442;Meat_and_Carcass_QTL-12157;Production_QTL-1357;Health_QTL-5373;
CNVR324	chr20	17059499	17095499	15797156	15833124	loss	0.0416667	0	0					Reproduction_QTL-1707;Production_QTL-3427;Milk_QTL-2748;Milk_QTL-1622;Milk_QTL-10448;Milk_QTL-2562;Health_QTL-10105;Health_QTL-9948;Health_QTL-10188;Milk_QTL-3414;Production_QTL-11099;Milk_QTL-2564;Reproduction_QTL-11388;Reproduction_QTL-3442;Production_QTL-3423;Milk_QTL-2749;Meat_and_Carcass_QTL-12157;Health_QTL-5373;Production_QTL-11100;
CNVR325	chr20	17884823	18052499	16617174	16770994	loss	0	0	0.666667	buffalo**			NR_036356-MIR2889;	Reproduction_QTL-1707;Production_QTL-3427;Milk_QTL-2748;Milk_QTL-1622;Milk_QTL-10448;Milk_QTL-2562;Health_QTL-10105;Health_QTL-9948;Health_QTL-10188;Milk_QTL-3414;Production_QTL-11099;Milk_QTL-2564;Reproduction_QTL-11388;Reproduction_QTL-3442;Production_QTL-3423;Milk_QTL-2749;Meat_and_Carcass_QTL-12157;Health_QTL-5373;Production_QTL-11100;
CNVR326	chr20	28228499	28271066	26499905	26542450	loss	0.125	0	0			NM_001014943-ARL15;		Reproduction_QTL-1707;Production_QTL-3427;Milk_QTL-2748;Milk_QTL-10448;Milk_QTL-10213;Meat_and_Carcass_Association-13103;Health_QTL-9948;Production_QTL-11102;Health_QTL-10188;Milk_QTL-3414;Reproduction_QTL-11388;Production_QTL-3423;Milk_QTL-2749;Meat_and_Carcass_QTL-12157;Milk_QTL-2563;Health_QTL-5373;Reproduction_QTL-5016;Production_QTL-11100;Milk_QTL-2727;Milk_QTL-5628;
CNVR327	chr20	45813003	45856321	43116636	43155578	gain	0.0833333	0	0					Production_QTL-11106;Meat_and_Carcass_QTL-1341;Milk_QTL-2588;Meat_and_Carcass_QTL-1340;Milk_QTL-10448;Production_QTL-11105;Reproduction_QTL-11108;Health_QTL-10188;Milk_QTL-2722;Reproduction_QTL-9925;Exterior_QTL-7146;Milk_QTL-10447;Health_QTL-5373;Reproduction_QTL-4986;
CNVR328	chr20	47776499	47821499	45112945	45158087	loss	0.208333	0.5	0					Production_QTL-11106;Meat_and_Carcass_QTL-1341;Milk_QTL-2566;Milk_QTL-2588;Meat_and_Carcass_QTL-1340;Milk_QTL-10448;Production_QTL-11105;Reproduction_QTL-11108;Health_QTL-10188;Milk_QTL-2722;Reproduction_QTL-9925;Exterior_QTL-7146;Milk_QTL-10447;Milk_QTL-2685;Health_QTL-5373;Reproduction_QTL-4986;
CNVR329	chr20	50647499	50764499	47902467	48019467	loss	0.125	0	0					Production_QTL-11106;Meat_and_Carcass_QTL-1341;Milk_QTL-2566;Milk_QTL-2588;Meat_and_Carcass_QTL-1340;Milk_QTL-10448;Production_QTL-11105;Reproduction_QTL-11108;Health_QTL-10188;Milk_QTL-2722;Reproduction_QTL-9925;Exterior_QTL-7146;Milk_QTL-10447;Production_QTL-4459;Milk_QTL-2685;Health_QTL-5373;Reproduction_QTL-4986;
CNVR330	chr20	52346040	52359500	49630128	49643587	loss	0.0833333	0	0					Meat_and_Carcass_QTL-1341;Milk_QTL-2566;Milk_QTL-2588;Meat_and_Carcass_QTL-1340;Milk_QTL-10448;Reproduction_QTL-11108;Production_QTL-11112;Health_QTL-10188;Milk_QTL-2722;Reproduction_QTL-9925;Exterior_QTL-7146;Milk_QTL-10447;Milk_QTL-2685;Meat_and_Carcass_QTL-11111;Health_QTL-5373;Meat_and_Carcass_QTL-11110;
CNVR331	chr20	56524499	56617499	53364329	53454239	loss	0.0833333	0	0		NR_036331-MIR2361;		NM_174394-MYO10;	Meat_and_Carcass_QTL-1341;Milk_QTL-2566;Milk_QTL-2588;Meat_and_Carcass_QTL-1340;Milk_QTL-10448;Milk_QTL-5614;Reproduction_QTL-11108;Production_QTL-11112;Health_QTL-10188;Milk_QTL-2722;Reproduction_QTL-9925;Exterior_QTL-7146;Milk_QTL-10447;Milk_QTL-2685;Meat_and_Carcass_QTL-11111;Meat_and_Carcass_QTL-11110;
CNVR332	chr20	59251499	59287499	55648876	55755963	loss	0	1	0	yak**				Meat_and_Carcass_QTL-1341;Milk_QTL-2566;Milk_QTL-2588;Meat_and_Carcass_QTL-1340;Milk_QTL-10448;Reproduction_QTL-11108;Production_QTL-11112;Health_QTL-10188;Milk_QTL-2722;Reproduction_QTL-9925;Exterior_QTL-7146;Milk_QTL-10447;Milk_QTL-2685;Meat_and_Carcass_QTL-11111;Meat_and_Carcass_QTL-11110;
CNVR333	chr20	60906593	60930105	57441055	57464564	gain	0.0833333	0	0					Meat_and_Carcass_QTL-1341;Milk_QTL-2566;Milk_QTL-2588;Meat_and_Carcass_QTL-1340;Milk_QTL-10448;Reproduction_QTL-11108;Production_QTL-11112;Health_QTL-10188;Milk_QTL-2722;Reproduction_QTL-9925;Exterior_QTL-7146;Milk_QTL-10447;Milk_QTL-2685;Meat_and_Carcass_QTL-11111;Meat_and_Carcass_QTL-11110;
CNVR334	chr20	66743393	66763462	63122172	63143279	loss	0.208333	0	0					Meat_and_Carcass_QTL-1341;Milk_QTL-2566;Milk_QTL-2588;Meat_and_Carcass_QTL-1340;Reproduction_QTL-11108;Production_QTL-11112;Health_QTL-10188;Milk_QTL-2722;Reproduction_QTL-9925;Exterior_QTL-7146;Milk_QTL-10447;Milk_QTL-2685;Meat_and_Carcass_QTL-11111;Meat_and_Carcass_QTL-11110;
CNVR335	chr21	7546	24623	2130381	2147455	loss	0.0416667	0.5	0				NM_001079797-SNRPN;NM_174463-SNURF;	Meat_and_Carcass_QTL-11745;
CNVR336	chr21	1561499	2056499	3601946	1657267	loss	0	0	0.333333
CNVR337	chr21	7960499	8006741	9366123	9411395	loss	0.0416667	0	0				NM_001244612-IGF1R;	Health_QTL-1708;Production_QTL-2642;Production_QTL-22762;Milk_QTL-2589;Meat_and_Carcass_QTL-22857;Reproduction_QTL-5384;Reproduction_QTL-11389;Milk_QTL-4806;
CNVR338	chr21	15240882	15281798	16219873	16260789	loss	0.291667	0	0		NM_001083448-SV2B;		NM_001001134-SLCO3A1;	Meat_and_Carcass_QTL-11115;Meat_and_Carcass_QTL-11118;Health_QTL-1708;Production_QTL-22762;Milk_QTL-2589;Reproduction_QTL-5384;Reproduction_QTL-11389;Reproduction_QTL-11117;
CNVR339	chr21	19291499	19431714	20070633	20199762	loss	0.0416667	0.5	0.666667		NM_001101279-LOC781494;NM_001101956-LOC512440;NM_001102069-LOC522763;NM_001103302-LOC618633;		NM_001206483-NTRK3;	Reproduction_QTL-1713;Meat_and_Carcass_QTL-11115;Production_QTL-11121;Meat_and_Carcass_QTL-11118;Milk_QTL-2589;Reproduction_QTL-5384;Reproduction_QTL-11389;Milk_QTL-4807;Production_QTL-2641;
CNVR340	chr21	19435489	19664289	20203537	20371510	loss	0	0	0.333333				NM_001206483-NTRK3;	Reproduction_QTL-1713;Meat_and_Carcass_QTL-11115;Production_QTL-11121;Meat_and_Carcass_QTL-11118;Milk_QTL-2589;Production_Association-18768;Reproduction_QTL-5384;Reproduction_QTL-11389;Production_QTL-2641;
CNVR341	chr21	19701958	19746519	20409282	20453241	loss	0.0416667	0	0.333333		NM_001100322-LOC508153;			Reproduction_QTL-1713;Meat_and_Carcass_QTL-11115;Production_QTL-11121;Meat_and_Carcass_QTL-11118;Milk_QTL-2589;Reproduction_QTL-5384;Reproduction_QTL-11389;Production_QTL-2641;
CNVR342	chr21	27036045	27094499	27776449	27821047	loss	0.125	0	0				NM_001099014-ABHD17C;	Production_QTL-11120;Reproduction_QTL-1713;Meat_and_Carcass_QTL-11118;Health_QTL-5446;Reproduction_QTL-5384;Reproduction_QTL-3585;Production_QTL-2641;
CNVR343	chr21	27695681	27787499	28372278	28464087	loss	0.0833333	0	0					Production_QTL-11120;Reproduction_QTL-1713;Meat_and_Carcass_QTL-11118;Health_QTL-5446;Reproduction_QTL-5384;Reproduction_QTL-9921;Reproduction_QTL-3585;Production_QTL-2641;
CNVR344	chr21	34798499	34942499	35115417	35170123	loss	0	1	0	yak**	NM_174296-GZMB;NM_174296-GZMB;		NM_001080729-ISLR;NM_001075730-STRA6;	Production_QTL-11120;Reproduction_QTL-1713;Meat_and_Carcass_QTL-11118;Health_QTL-5446;Reproduction_QTL-9921;Reproduction_QTL-3585;Production_QTL-2641;Milk_QTL-10165;
CNVR345	chr21	50126193	50155243	49573223	49602262	loss	0.0833333	0	0					Health_QTL-5446;Reproduction_QTL-11126;Meat_and_Carcass_QTL-11125;Production_QTL-1358;Milk_QTL-10165;
CNVR346	chr21	58986743	59089499	59274041	59373427	loss	0	0	0.333333		NM_001076061-IFI27L2;NM_001076457-ISG12(B);NM_001038050-IFI27;NM_001100361-LOC514011;	NM_001099083-SERPINA11;NM_173882-SERPINA1;NM_174797-SERPINA14;		Health_QTL-5114;Production_QTL-11127;Reproduction_QTL-11370;Reproduction_QTL-11131;
CNVR347	chr21	59593499	59692499	60880199	60979199	loss	0.0833333	0	0		NM_001081744-SERPINA3;NM_001101209-KRTCAP2;NM_001146302-SERPINA3-6;NM_001038204-SERPINA3-3;NM_001012283-SERPINA3-7;		NM_174797-SERPINA14;NM_001099083-SERPINA11;	Health_QTL-5114;Production_QTL-11127;Reproduction_QTL-11370;Reproduction_QTL-11131;
CNVR348	chr21	67904094	67996557	69405658	69481066	gain	0.375	0	0		NM_001205930-EXOC3L4;NM_001191189-TNFAIP2;
CNVR349	chr22	5376209	5427594	5482744	5533946	loss	0.0833333	0	0				NM_001102281-GADL1;	Reproduction_QTL-9923;Meat_and_Carcass_QTL-11137;Reproduction_QTL-10372;Reproduction_QTL-3578;
CNVR350	chr22	5513106	5602499	5619369	5708741	loss	0.0833333	0	0					Reproduction_QTL-9923;Meat_and_Carcass_QTL-11137;Reproduction_QTL-10372;Reproduction_QTL-3578;
CNVR351	chr22	13743542	13807499	13456641	13520647	loss	0.0416667	0	0			NM_001017935-ENTPD3;		Health_QTL-10542;Reproduction_QTL-9923;Production_QTL-11139;Reproduction_QTL-11143;Reproduction_QTL-5018;Production_QTL-5301;Production_QTL-5302;Reproduction_QTL-10372;Meat_and_Carcass_QTL-4843;Meat_and_Carcass_QTL-12164;
CNVR352	chr22	14404499	14575499	14113535	14276547	loss	0	0	0.333333			NM_001076141-CTNNB1;	NM_001076063-ABHD5;	Health_QTL-10542;Reproduction_QTL-9923;Production_QTL-11139;Reproduction_QTL-11143;Reproduction_QTL-5018;Production_QTL-5301;Production_QTL-5302;Reproduction_QTL-10372;Meat_and_Carcass_QTL-4843;Meat_and_Carcass_QTL-12164;
CNVR353	chr22	16969091	17005499	16594792	16631193	gain	0.0833333	0	0				NM_001024511-TADA3;NM_001076868-CAMK1;NM_001080285-OGG1;	Health_QTL-10542;Production_QTL-11139;Reproduction_QTL-11143;Reproduction_QTL-5018;Production_QTL-5301;Production_QTL-5302;Milk_QTL-2687;Reproduction_QTL-10372;Meat_and_Carcass_QTL-4843;Meat_and_Carcass_QTL-12164;
CNVR354	chr22	17484835	17539994	17104090	17111415	loss	0.125	0	0			NM_001075696-IRAK2;	NM_001192966-SRGAP3;	Health_QTL-10542;Production_QTL-11139;Reproduction_QTL-11143;Reproduction_QTL-5018;Production_QTL-5301;Production_QTL-5302;Milk_QTL-2687;Reproduction_QTL-10372;Meat_and_Carcass_QTL-7104;Meat_and_Carcass_QTL-12164;
CNVR355	chr22	18736494	18756568	18258146	18278212	loss	0.0833333	0	0				NM_001076055-GRM7;	Health_QTL-10542;Production_QTL-11139;Reproduction_QTL-11143;Reproduction_QTL-5018;Production_QTL-5301;Production_QTL-5302;Milk_QTL-2687;Reproduction_QTL-10372;Meat_and_Carcass_QTL-7104;Meat_and_Carcass_QTL-12164;
CNVR356	chr22	20766365	20809881	20287499	20331014	loss	0.0416667	0	0					Health_QTL-10542;Production_QTL-11139;Reproduction_QTL-5018;Meat_and_Carcass_QTL-11145;Production_QTL-5301;Production_QTL-5302;Milk_QTL-2687;Meat_and_Carcass_QTL-7104;Meat_and_Carcass_QTL-12164;
CNVR357	chr22	26536499	26629092	26002125	26085389	loss	0.0416667	0	0					Health_QTL-10542;Production_QTL-11139;Reproduction_QTL-5018;Meat_and_Carcass_QTL-11145;Milk_QTL-2687;Meat_and_Carcass_QTL-7104;Meat_and_Carcass_QTL-12164;
CNVR358	chr22	39640499	39742499	38917148	38964038	loss	0.0416667	0	0		NM_001076020-CADPS;		NM_001076228-PTPRG;	Meat_and_Carcass_QTL-7105;Reproduction_QTL-11148;Production_QTL-1627;Production_QTL-11149;Meat_and_Carcass_QTL-1315;Meat_and_Carcass_QTL-4845;Meat_and_Carcass_QTL-12164;
CNVR359	chr22	40876073	40892865	40511864	40528748	loss	0.0833333	0	0				NM_001040646-FHIT;	Meat_and_Carcass_QTL-7105;Reproduction_QTL-11148;Production_QTL-1627;Production_QTL-11149;Meat_and_Carcass_QTL-1315;Meat_and_Carcass_QTL-7108;Meat_and_Carcass_QTL-12164;
CNVR360	chr22	52384499	52514999	40423667	51884374	gain	0.166667	0	0		NM_174629-UQCRC1;NM_001111068-TMEM89;NM_001076852-SLC26A6;	NM_001077936-SLC25A20;NM_001191367-PRKAR2A;	NM_001076535-DHX30;NM_174105-MAP4;	Reproduction_Association-14711;Meat_and_Carcass_QTL-7105;Reproduction_QTL-11148;Production_Association-3383;Production_QTL-4391;Meat_and_Carcass_Association-14146;Production_QTL-11151;Meat_and_Carcass_QTL-19753;Production_QTL-22842;Meat_and_Carcass_Association-20294;Meat_and_Carcass_Association-18452;Health_Association-11618;Production_QTL-4390;Production_QTL-22820;Reproduction_QTL-11150;Meat_and…
CNVR361	chr22	52908396	52926802	52222713	52240909	gain	0.0833333	0	0			NM_174629-UQCRC1;	NM_001102043-KLHL18;	Production_QTL-11155;Production_QTL-11151;Meat_and_Carcass_QTL-11152;Meat_and_Carcass_QTL-1315;Milk_QTL-1537;
CNVR362	chr22	55677581	55741499	54918883	54982802	loss	0	0	0.666667	buffalo*	NM_174067-GHRL;NM_001075565-SEC13;	NM_001077846-LARS2;	NM_001077836-SLC6A1;	Production_QTL-11155;Production_QTL-11151;Meat_and_Carcass_QTL-11152;Meat_and_Carcass_QTL-1315;Milk_QTL-1537;
CNVR363	chr22	59881499	59962499	58840503	58972512	loss	0	0	0.333333		NM_001192788-WNT7A;		NM_001082605-RPN1;	Production_QTL-11155;Production_QTL-11156;
CNVR364	chr23	5467499	5503499	575865	616616	loss	0	1	0	yak**				Milk_QTL-10450;Production_QTL-11161;Reproduction_QTL-9918;Reproduction_QTL-1763;Reproduction_QTL-9928;Meat_and_Carcass_QTL-11162;
CNVR365	chr23	7132499	7177499	6852841	6896604	loss	0.0833333	0	0				NM_001114854-H2B;	Milk_QTL-1411;Milk_QTL-10449;Milk_QTL-10450;Milk_QTL-2568;Milk_QTL-10451;Milk_QTL-2590;Production_QTL-11164;Reproduction_QTL-9918;Production_QTL-11163;Reproduction_QTL-11371;Reproduction_QTL-9928;Reproduction_QTL-1639;Production_QTL-11166;
CNVR366	chr23	18069052	18130528	17428926	17490496	loss	0	0	0.666667	buffalo**				Reproduction_QTL-11373;Production_QTL-2647;Milk_QTL-1411;Milk_QTL-10449;Milk_QTL-10450;Milk_QTL-2568;Milk_QTL-10451;Health_QTL-10543;Production_QTL-11164;Reproduction_QTL-9918;Production_QTL-11163;Reproduction_QTL-2424;Reproduction_QTL-9928;Reproduction_QTL-1639;Milk_QTL-2606;Production_QTL-11166;
CNVR367	chr23	26182499	26401499	25332212	25549240	both	0.708333	0.5	1		NM_001012675-BOLA-DQA5;NM_001012676-BOLA-DQB;NM_001034668-BLA-DQB;NM_001012681-BOLA-DQA2;	NM_001034379-TMEM14A;NM_001077112-GSTA3;		Reproduction_QTL-11372;Milk_QTL-1411;Milk_QTL-10449;Milk_QTL-10450;Production_QTL-5304;Production_QTL-5303;Milk_QTL-10451;Reproduction_QTL-1635;Milk_QTL-4644;Milk_QTL-3630;Reproduction_QTL-9918;Production_QTL-11174;Reproduction_QTL-2424;Milk_QTL-1414;Milk_QTL-2606;Reproduction_QTL-11170;Production_QTL-2648;
CNVR368	chr23	26542499	26640470	26622893	26593502	loss	0.0833333	0	0			NM_001075664-ATP6V1G2;NM_001033629-DDX39B;NM_001076983-MGC126945;NM_001013401-LTA;NM_173966-TNF;		Reproduction_QTL-11372;Milk_QTL-10449;Milk_QTL-10450;Milk_QTL-4809;Production_QTL-5304;Milk_QTL-2567;Production_QTL-5303;Milk_QTL-10451;Reproduction_QTL-1635;Milk_QTL-4644;Milk_QTL-3630;Reproduction_Association-3395;Reproduction_QTL-9918;Production_QTL-11174;Meat_and_Carcass_QTL-19903;Reproduction_QTL-11374;Reproduction_QTL-11170;Health_QTL-12223;Production_QTL-1415;
CNVR369	chr23	26880277	26934842	26819422	26874973	both	0.125	0	0			NM_001127317-MIC1;		Reproduction_QTL-11372;Milk_QTL-10449;Milk_QTL-10450;Milk_QTL-4809;Production_QTL-5304;Milk_QTL-2567;Production_QTL-5303;Milk_QTL-10451;Reproduction_QTL-1635;Milk_QTL-4644;Milk_QTL-3630;Reproduction_Association-3395;Reproduction_QTL-9918;Production_QTL-11174;Meat_and_Carcass_QTL-19903;Reproduction_QTL-11374;Reproduction_QTL-11170;Health_QTL-12223;Production_QTL-1415;
CNVR370	chr23	27756698	27895499	27620716	27759517	both	0.625	0	0.333333		NM_001127317-MIC1;NM_001281907-MIC2;	NM_001100295-PPP1R11;NM_001046400-ZNRD1;	NM_001024536-CCHCR1;NM_174580-POU5F1;NM_001083684-TCF19;NM_001080374-PSORS1C2;NM_001206459-LOC616942;NM_001077950-CDSN;	Reproduction_QTL-11372;Health_QTL-2688;Milk_QTL-10449;Milk_QTL-10450;Production_QTL-5304;Milk_QTL-2567;Production_QTL-5303;Milk_QTL-10451;Reproduction_QTL-1635;Milk_QTL-4644;Milk_QTL-3630;Reproduction_QTL-9918;Production_QTL-11174;Reproduction_QTL-11374;Reproduction_QTL-11170;Health_QTL-12223;Production_QTL-1415;
CNVR371	chr23	27977689	28002696	27841891	27882671	gain	0.0833333	0	0		NM_001206459-LOC616942;	NM_001100295-PPP1R11;NM_001046400-ZNRD1;	NM_001076012-DDR1;	Reproduction_QTL-11372;Health_QTL-2688;Milk_QTL-10449;Milk_QTL-10450;Production_QTL-5304;Milk_QTL-2567;Production_QTL-5303;Milk_QTL-10451;Reproduction_QTL-1635;Milk_QTL-4644;Milk_QTL-3630;Reproduction_QTL-9918;Production_QTL-11174;Reproduction_QTL-11374;Reproduction_QTL-11170;Health_QTL-12223;Production_QTL-1415;
CNVR372	chr23	28441603	28458375	28312608	28329380	loss	0.0833333	0	0				NM_001040532-BOLA;	Reproduction_QTL-11372;Health_QTL-2688;Milk_QTL-10449;Milk_QTL-10450;Production_QTL-5304;Milk_QTL-2567;Production_QTL-5303;Milk_QTL-10451;Reproduction_QTL-1635;Milk_QTL-4644;Milk_QTL-3630;Reproduction_QTL-9918;Production_QTL-11174;Reproduction_QTL-11374;Reproduction_QTL-11170;Health_QTL-12223;Production_QTL-1415;
CNVR373	chr23	28534499	29020499	28405371	28869650	loss	0.583333	0.5	0		NM_001013584-MOG;NM_001098963-GABBR1;NM_001289989-BOLA;NM_001103306-TRIM40;NM_001015607-TRIM10;NM_001040498-JSP.1;NM_001046400-ZNRD1;NM_001100295-PPP1R11;NM_001100295-PPP1R11;NM_001143743-BOLA;NM_001038518-BOLA;NM_001046400-ZNRD1;NM_001163275-GABBR1;NM_001205764-TRIM15;		NM_001206473-UBD;NM_001098963-GABBR1;NM_001013584-MOG;NM_001163275-GABBR1;NM_001015607-TRIM10;NM_001205764-TRIM15;NM_001046400-ZNRD1;NM_001103306-TRIM40;NM_001100295-PPP1R11;	Reproduction_QTL-11372;Health_QTL-2688;Milk_QTL-10449;Milk_QTL-10450;Production_QTL-5304;Milk_QTL-2567;Production_QTL-5303;Milk_QTL-10451;Reproduction_QTL-1635;Milk_QTL-4644;Meat_and_Carcass_QTL-12178;Milk_QTL-3630;Reproduction_QTL-9918;Production_QTL-11174;Reproduction_Association-14786;Reproduction_QTL-11374;Reproduction_QTL-11170;Health_QTL-12223;Production_QTL-1415;
CNVR374	chr23	30748499	30784499	30438004	30474003	loss	0.0416667	0	0			NM_001098155-ZNF322A;	NM_001098720-HIST1H2AG;	Reproduction_QTL-11372;Health_QTL-2688;Milk_QTL-10449;Milk_QTL-10450;Milk_QTL-3631;Health_QTL-5126;Production_QTL-5304;Milk_QTL-2567;Production_QTL-5303;Milk_QTL-10451;Reproduction_QTL-1635;Milk_QTL-4644;Milk_QTL-3630;Reproduction_QTL-9918;Production_QTL-11174;Reproduction_QTL-11374;Reproduction_QTL-11170;Health_QTL-12223;Production_QTL-1415;
CNVR375	chr23	42057018	42106499	41172321	41221802	gain	0	0	0.666667	buffalo**				Milk_QTL-2569;Health_QTL-5126;Production_QTL-5304;Production_QTL-5303;Meat_and_Carcass_QTL-11175;Production_QTL-11176;Health_QTL-12224;
CNVR376	chr23	47497499	47596499	46479402	46573610	loss	0.0833333	0	0					Meat_and_Carcass_QTL-11179;Reproduction_QTL-1387;
CNVR377	chr23	49274999	49484999	48208811	48398843	loss	0	0	0.666667	buffalo**			NM_001105402-RPP40;NM_001076306-LYRM4;	Production_QTL-5305;Production_QTL-11180;Health_Association-14719;
CNVR378	chr23	50797499	50857499	49679030	49739206	loss	0.125	0	0					Production_QTL-5305;Production_QTL-11180;
CNVR379	chr24	1214999	1342499	1711613	1747005	loss	0.291667	0	0					Meat_and_Carcass_QTL-11185;Meat_and_Carcass_QTL-11183;Production_QTL-5307;
CNVR380	chr24	5413499	5669999	5582817	5719673	loss	0.208333	0.5	0.333333		NM_001098919-CBLN2;		NM_001098919-CBLN2;	Meat_and_Carcass_QTL-11185;Reproduction_QTL-1642;Meat_and_Carcass_QTL-12209;
CNVR381	chr24	8083741	8103093	8136577	8154773	loss	0.0833333	0	0					Meat_and_Carcass_QTL-11185;Reproduction_QTL-1642;Meat_and_Carcass_QTL-12209;
CNVR382	chr24	14910133	14929259	14493861	14515128	gain	0.416667	0.5	0					Reproduction_QTL-1642;Meat_and_Carcass_QTL-11186;Meat_and_Carcass_QTL-11189;Meat_and_Carcass_QTL-12209;
CNVR383	chr24	48534834	48586499	47309396	47360399	loss	0	0	0.333333		NM_001113320-IER3IP1;			Reproduction_QTL-1646;Health_QTL-12025;Production_QTL-5308;Production_QTL-11198;Meat_and_Carcass_QTL-12209;
CNVR384	chr24	52528499	52577098	51258882	51307479	gain	0.0833333	0	0					Reproduction_QTL-1646;Health_QTL-12025;Production_QTL-5308;Production_QTL-11198;Meat_and_Carcass_QTL-12209;
CNVR385	chr24	55326852	55347056	53738885	53758451	loss	0.0833333	0	0					Reproduction_QTL-22895;Reproduction_QTL-1646;Health_QTL-12025;Production_QTL-5308;Production_QTL-11198;Meat_and_Carcass_QTL-12209;
CNVR386	chr24	55496909	55537715	53908938	53949743	gain	0	0	0.666667	buffalo*				Reproduction_QTL-22895;Reproduction_QTL-1646;Meat_and_Carcass_QTL-10007;Health_QTL-12025;Production_QTL-5308;Production_QTL-11198;Meat_and_Carcass_QTL-12209;
CNVR387	chr24	58866075	58896422	57086055	57117767	loss	0	0	1	buffalo***				Reproduction_QTL-1646;Production_QTL-11199;Meat_and_Carcass_QTL-11200;Health_QTL-12025;Production_QTL-5308;Meat_and_Carcass_QTL-12209;
CNVR388	chr24	59440335	59480438	57626667	57754524	loss	0.125	0	0			NM_001077886-TXNL1;		Reproduction_QTL-1646;Production_QTL-11199;Meat_and_Carcass_QTL-11200;Health_QTL-12025;Production_QTL-5308;Meat_and_Carcass_QTL-12209;
CNVR389	chr24	64447499	64582499	62310383	62417676	gain	0.875	0.5	0					Meat_and_Carcass_QTL-11200;Health_QTL-5116;Health_QTL-12025;Production_QTL-5308;Meat_and_Carcass_QTL-12209;
CNVR390	chr25	4499	487499	2090987	31356	gain	0.0416667	1	1	yak+buffalo***			NM_001080301-LUC7L;NM_001098907-TMEM8A;NM_001076286-ARHGDIG;NM_001045996-MRPL28;NM_001166612-SNRNP25;NM_001077422-HBA;NM_001098861-PDIA2;NM_001105400-RHBDF1;NM_001078122-DECR2;NM_001046617-POLR3K;NM_001206315-NPRL3;NM_001191398-AXIN1;NM_001077422-HBA;NM_001075814-RGS11;NM_001080333-HBQ1;NM_001075318-ITFG3;NM_001077906-NME4;NM_001083768-HBM;
CNVR391	chr25	2083499	2176332	1576786	1667377	gain	0.0833333	0	0		NM_001046397-NTHL1;NM_001077065-SLC9A3R2;NR_031237-MIR1225;	NM_001025331-CLCN7;NM_001076377-TMEM204;NM_001076512-C25H16orf91;	NM_001103341-KCTD5;	Meat_and_Carcass_QTL-11202;Production_Association-22718;Production_QTL-15737;
CNVR392	chr25	3022499	3091499	2466353	2528717	loss	0.333333	1	0			NM_001206905-NTN3;NM_001205379-C25H16orf59;NM_001098870-CCNF;	NM_001164022-CREBBP;	Meat_and_Carcass_QTL-11202;Production_QTL-15737;
CNVR393	chr25	10534499	10657499	9593037	9675588	both	0.125	0.5	0		NM_001191169-DEXI;		NM_001014876-RSL1D1;NM_001098071-GSPT1;NM_001111263-BCAR4;	Production_QTL-5310;Reproduction_QTL-11377;Health_QTL-1751;Meat_and_Carcass_QTL-11202;Production_QTL-5309;Production_QTL-15737;Production_QTL-11203;Reproduction_QTL-5021;Health_QTL-10547;
CNVR394	chr25	11173192	11290741	10170073	10286397	loss	0	0	0.333333				NM_001076862-SNX29;	Production_QTL-5310;Reproduction_QTL-11377;Health_QTL-1751;Meat_and_Carcass_QTL-11202;Production_QTL-5309;Production_QTL-15737;Production_QTL-11203;Reproduction_QTL-5021;Health_QTL-10547;
CNVR395	chr25	12342500	12426676	NA	NA	gain	0.166667	0	0
CNVR396	chr25	28837302	28876499	27264764	27283870	gain	0.125	0	0					Reproduction_QTL-9926;Reproduction_QTL-11208;Reproduction_QTL-4646;Exterior_QTL-7149;Meat_and_Carcass_QTL-11210;Production_QTL-11211;
CNVR397	chr25	36327593	36445499	34772856	34805182	loss	0.0416667	0	0		NM_001013587-MDH2;	NM_001083745-GTF2IRD2;	NM_001205998-GIGYF1;NM_173909-EPO;NM_001206268-EPHB4;NM_001076482-POP7;NM_001206286-SLC12A9;	Reproduction_QTL-9926;Production_QTL-11216;Exterior_QTL-7149;Meat_and_Carcass_QTL-11210;Production_QTL-11213;
CNVR398	chr25	37671206	37685800	35929522	36154479	loss	0.0833333	0.5	0				NM_001163947-KPNA7;	Reproduction_QTL-9926;Production_QTL-11216;Production_Association-20499;Meat_and_Carcass_QTL-11210;Production_QTL-11213;
CNVR399	chr25	37797326	37811322	36273821	36147559	loss	0.0833333	0	0					Reproduction_QTL-9926;Production_QTL-11216;Meat_and_Carcass_QTL-11210;Production_QTL-11213;
CNVR400	chr25	43286291	43393499	41927753	42035977	gain	0.0416667	0	0		NM_001046059-PSMG3;NM_001046272-TMEM184A;NM_001098932-MICALL2;NM_001206300-MAFK;NM_001191470-INTS1;	NR_031169-MIR2390;		Production_QTL-11216;Meat_and_Carcass_QTL-11217;Production_QTL-5312;
CNVR401	chr25	43987499	44054609	42817034	42884264	loss	0.333333	0	0			NM_001191258-FTSJ2;NM_001046533-SNX8;		Production_QTL-11216;Meat_and_Carcass_QTL-11217;Production_QTL-5312;
CNVR402	chr26	7499	302706	141746	333626	loss	0.125	0	1	buffalo**
CNVR403	chr26	850499	887060	851248	879820	loss	0	1	0	yak**		NM_001034057-CISD1;
CNVR404	chr26	5836499	5884312	50480320	50528133	loss	0.0416667	0	0					Meat_and_Carcass_QTL-12210;Milk_QTL-10193;Production_QTL-5315;Production_QTL-11241;Production_QTL-5314;Health_QTL-5127;Reproduction_QTL-11240;
CNVR405	chr26	7213499	7393499	7064548	8121309	loss	0.208333	0	0			NM_001205544-DKK1;	NM_174436-PRKG1;	Reproduction_QTL-6137;Production_Association-22655;Meat_and_Carcass_QTL-12182;Milk_QTL-2735;Exterior_QTL-7150;Reproduction_QTL-4648;Production_Association-22654;Reproduction_QTL-1649;Meat_and_Carcass_QTL-1361;Production_QTL-11223;Meat_and_Carcass_QTL-12179;Health_QTL-2689;Meat_and_Carcass_QTL-1407;Meat_and_Carcass_QTL-11224;Production_Association-20976;Meat_and_Carcass_QTL-12180;Reproduction_QTL-…
CNVR406	chr26	23764499	23836499	23663190	23743482	gain	0.166667	0	0		NM_001038567-ARL3;	NM_001193248-ACTR1A;NM_001014925-TMEM180;	NM_001191172-CNNM2;	Meat_and_Carcass_QTL-12210;Milk_QTL-10192;Milk_QTL-2598;Meat_and_Carcass_QTL-12182;Milk_QTL-10454;Milk_QTL-2574;Production_QTL-11228;Reproduction_QTL-5372;Milk_QTL-10452;Milk_QTL-2735;Reproduction_QTL-11378;Exterior_QTL-7150;Reproduction_QTL-4648;Health_QTL-10552;Reproduction_QTL-11227;Meat_and_Carcass_QTL-12165;Reproduction_QTL-1649;Meat_and_Carcass_QTL-1361;Meat_and_Carcass_QTL-12179;Meat_and_C…
CNVR407	chr26	43022150	43062263	42783309	42812778	both	0.166667	1	0.666667			NR_031175-MIR2396;		Meat_and_Carcass_QTL-12210;Milk_QTL-10193;Milk_QTL-10192;Reproduction_QTL-1651;Production_QTL-11239;Production_QTL-5314;Health_QTL-2736;Health_QTL-5127;Reproduction_QTL-11240;Milk_QTL-2571;
CNVR408	chr26	44197499	44354999	43827106	43937018	loss	0	0	0.666667	buffalo**				Meat_and_Carcass_QTL-12210;Milk_QTL-10193;Milk_QTL-10192;Reproduction_QTL-1651;Production_QTL-11239;Production_QTL-5314;Health_QTL-2736;Health_QTL-5127;Reproduction_QTL-11240;Milk_QTL-2571;
CNVR409	chr26	50817399	50902212	51490900	51555043	gain	0.0833333	0	0			NM_001205846-GPR123;	NM_001205846-GPR123;	Meat_and_Carcass_QTL-12210;Milk_QTL-10193;Reproduction_QTL-6138;Production_QTL-5315;Production_QTL-11241;Production_QTL-5314;Health_QTL-5127;Reproduction_QTL-11240;
CNVR410	chr27	6250499	6371765	5011766	25793318	loss	0.125	0	0				NM_001075309-GPM6A;	Production_Association-20979;Reproduction_Association-15285;Reproduction_QTL-11393;Health_QTL-12028;Reproduction_Association-15284;Production_QTL-11249;Reproduction_Association-15283;Meat_and_Carcass_Association-19948;Reproduction_Association-15287;Reproduction_Association-15938;Health_QTL-5445;Production_QTL-11247;Meat_and_Carcass_QTL-11243;Production_Association-20978;Milk_QTL-10104;Meat_and_Ca…
CNVR411	chr27	6449999	7979499	5295867	5365669	loss	0.625	1	1		NM_001078133-DEFB;NM_001115084-DEFB10;NM_001102362-DEFB7;NM_001168245-LOC783012;NM_174775-DEFB4A;NM_001130761-DEFB5;NM_001115084-DEFB10;NM_175703-DEFB1;	NM_174776-TAP;NM_001114862-LOC789175;	NM_001011677-SPATA4;NM_001076993-SPCS3;NM_001075511-AGA;NM_001075744-ASB5;NM_001034490-NEIL3;NM_174488-VEGFC;
CNVR412	chr27	11497499	11632499	9658445	9694025	loss	0.0416667	0.5	0.666667					Health_QTL-12028;Milk_QTL-10104;Reproduction_QTL-3542;Health_QTL-12225;Milk_QTL-2690;Production_QTL-11246;
CNVR413	chr27	11883020	12037499	9811489	9965968	both	0.125	0	0.666667					Health_QTL-12028;Milk_QTL-10104;Reproduction_QTL-3542;Health_QTL-12225;Milk_QTL-2690;Production_QTL-11246;
CNVR414	chr27	22417111	22434937	19538398	19556224	loss	0.0833333	0	0					Reproduction_QTL-11393;Production_QTL-11247;Milk_QTL-10104;Reproduction_QTL-3542;Milk_QTL-2740;Meat_and_Carcass_QTL-1342;Milk_QTL-2611;
CNVR415	chr27	23287499	23337065	20559826	20609314	loss	0	1	0	yak**	NM_001080914-TUSC3;	NM_001075566-FRG1;		Meat_and_Carcass_QTL-11250;Reproduction_QTL-11393;Production_QTL-11249;Production_QTL-11247;Milk_QTL-10104;Reproduction_QTL-3542;Milk_QTL-2740;Meat_and_Carcass_QTL-1342;Milk_QTL-2611;
CNVR416	chr27	35932499	35970701	33364291	33402532	loss	0	0	1	buffalo***				Health_QTL-10556;Meat_and_Carcass_QTL-11250;Reproduction_QTL-22898;Reproduction_QTL-11393;Production_QTL-11255;Milk_QTL-10104;Milk_QTL-2740;Health_QTL-2496;Meat_and_Carcass_QTL-11256;Meat_and_Carcass_QTL-1342;Milk_QTL-2611;
CNVR417	chr27	37267499	37402499	34583336	34710871	gain	0.791667	1	0.666667		NM_001101866-IDO1;		NM_001192600-HOOK3;	Health_QTL-10556;Meat_and_Carcass_QTL-11250;Reproduction_QTL-11393;Production_QTL-11255;Milk_QTL-10104;Milk_QTL-2740;Health_QTL-2496;Meat_and_Carcass_QTL-11256;Meat_and_Carcass_QTL-1342;Milk_QTL-2611;
CNVR418	chr27	42180196	42223499	39493386	39536008	loss	0.208333	0	0				NR_107806-MIR6532;	Meat_and_Carcass_QTL-11258;Reproduction_QTL-9920;Meat_and_Carcass_QTL-1372;Reproduction_QTL-9919;Milk_QTL-2741;Milk_QTL-10104;Reproduction_QTL-11260;
CNVR419	chr28	1781816	1862605	646690	788450	gain	0	0	0.666667	buffalo**		NM_001206749-TRIM67;
CNVR420	chr28	5407499	5617499	7114631	7175044	loss	0.0416667	1	0	yak*				Reproduction_QTL-3417;Meat_and_Carcass_QTL-11264;Meat_and_Carcass_QTL-11263;Production_QTL-10558;Reproduction_QTL-3502;
CNVR421	chr28	11465061	11483529	12932575	12951044	loss	0.125	0	0					Reproduction_QTL-3417;Reproduction_QTL-11275;Production_QTL-11266;Meat_and_Carcass_QTL-11263;Reproduction_QTL-3502;Reproduction_QTL-1659;Production_QTL-11267;Production_QTL-11268;
CNVR422	chr28	16154999	16308465	17395493	17506963	gain	0	0	0.333333					Reproduction_QTL-11275;Production_QTL-11266;Meat_and_Carcass_QTL-11263;Reproduction_QTL-4678;Reproduction_QTL-1659;Production_QTL-11267;Production_QTL-11268;
CNVR423	chr28	24501805	24515279	25418474	25431947	loss	0	0	0.666667	buffalo*	NM_001034559-KIAA1279;			Reproduction_QTL-11275;Milk_QTL-2691;Production_QTL-11274;Production_QTL-11273;
CNVR424	chr28	42239771	42253162	42708789	42722111	gain	0.0833333	0	0				NM_001205579-PPYR1;	Production_QTL-22763;Reproduction_QTL-11280;
CNVR425	chr28	43697817	43721329	43948189	43971895	loss	0.0833333	0	0					Reproduction_QTL-11280;
CNVR426	chr28	45719286	45752990	45910332	45944036	loss	0.0833333	0	0
CNVR427	chr28	46034440	46083305	46208245	46256337	loss	0.291667	0	0				NM_001034016-TFAM;
CNVR428	chr29	4499	224999	503552	616872	loss	0.125	0	0			NM_001206964-VSTM5;NM_001034730-MED17;
CNVR429	chr29	2767499	3029999	2778752	2967952	loss	0.0416667	0	0.666667	buffalo*				Meat_and_Carcass_QTL-11283;Reproduction_QTL-5371;Milk_QTL-2692;Health_QTL-10560;Meat_and_Carcass_QTL-11282;Reproduction_QTL-3574;
CNVR430	chr29	4627499	4696042	4526232	4597474	loss	0.0416667	0	0					Meat_and_Carcass_QTL-11283;Reproduction_QTL-5371;Milk_QTL-2692;Meat_and_Carcass_QTL-1316;Health_QTL-10560;Meat_and_Carcass_QTL-11282;Reproduction_QTL-3574;Production_QTL-22822;
CNVR431	chr29	5517348	5814481	5429168	5807785	loss	0.583333	1	1			NM_001192539-TRIM64;		Meat_and_Carcass_QTL-11283;Reproduction_QTL-5371;Milk_QTL-2692;Meat_and_Carcass_QTL-1316;Health_QTL-10560;Meat_and_Carcass_QTL-11282;Reproduction_QTL-3574;
CNVR432	chr29	7816499	7879499	7713856	7751667	loss	0.0833333	0	0					Meat_and_Carcass_QTL-11283;Reproduction_QTL-5371;Milk_QTL-2692;Meat_and_Carcass_QTL-1316;Health_QTL-10560;Meat_and_Carcass_QTL-11282;Reproduction_QTL-3574;
CNVR433	chr29	8065094	8093388	7884687	7912981	loss	0.0833333	0	0					Meat_and_Carcass_QTL-11283;Reproduction_QTL-5371;Milk_QTL-2692;Meat_and_Carcass_QTL-1316;Health_QTL-10560;Meat_and_Carcass_QTL-11282;Reproduction_QTL-3574;
CNVR434	chr29	11857499	11920499	11415232	11554453	loss	0.0833333	0	0					Production_QTL-1389;Milk_QTL-2694;Meat_and_Carcass_QTL-11286;Reproduction_QTL-5371;Meat_and_Carcass_QTL-1316;Health_QTL-10560;Reproduction_QTL-3574;
CNVR435	chr29	13612499	13662845	13013759	13063997	loss	0.0416667	0	0					Production_QTL-1389;Milk_QTL-2693;Meat_and_Carcass_QTL-11286;Reproduction_QTL-5371;Meat_and_Carcass_QTL-1316;Health_QTL-10560;Reproduction_QTL-3574;
CNVR436	chr29	19783996	19939499	18896834	19068032	loss	0.208333	0	0			NM_001037473-AAMDC;		Production_QTL-11290;Production_QTL-4653;Reproduction_QTL-5371;Meat_and_Carcass_QTL-1316;Reproduction_QTL-1671;Health_QTL-10560;Meat_and_Carcass_QTL-11292;Milk_QTL-2593;
CNVR437	chr29	20128097	20221681	19285191	19236160	loss	0	0	0.666667	buffalo**		NM_001076300-CLNS1A;NM_001076898-PAK1;		Production_QTL-11290;Production_QTL-4653;Reproduction_QTL-5371;Meat_and_Carcass_QTL-1316;Reproduction_QTL-1671;Health_QTL-10560;Meat_and_Carcass_QTL-11292;Milk_QTL-2593;
CNVR438	chr29	20624999	21224999	19804606	20401813	gain	0	0.5	0					Production_QTL-11290;Production_QTL-4653;Reproduction_QTL-5371;Meat_and_Carcass_QTL-1316;Reproduction_QTL-1671;Health_QTL-10560;Meat_and_Carcass_QTL-11292;Milk_QTL-2593;
CNVR439	chr29	25308380	25387499	24406790	24442513	loss	0.0833333	0	0					Production_QTL-11290;Production_QTL-4653;Reproduction_QTL-5371;Meat_and_Carcass_QTL-1316;Reproduction_QTL-1671;Health_QTL-10560;Exterior_QTL-7152;Meat_and_Carcass_QTL-11292;Milk_QTL-2593;
CNVR440	chr29	28235920	28315034	27333630	27515494	loss	0.125	0	0			NM_001206136-HPS5;		Reproduction_QTL-1722;Reproduction_QTL-4998;Production_QTL-4653;Reproduction_QTL-5371;Meat_and_Carcass_QTL-1316;Reproduction_QTL-1672;Exterior_QTL-7152;Meat_and_Carcass_QTL-11292;Milk_QTL-2593;
CNVR441	chr29	28448167	28465017	27645065	27661889	gain	0.0416667	0	0				NM_001144084-PANX3;	Reproduction_QTL-1722;Meat_and_Carcass_QTL-1345;Reproduction_QTL-4998;Production_QTL-4653;Reproduction_QTL-5371;Meat_and_Carcass_QTL-1316;Reproduction_QTL-1672;Exterior_QTL-7152;Meat_and_Carcass_QTL-11292;Milk_QTL-2593;
CNVR442	chr29	28889999	29129999	27838846	66036739	loss	0.166667	0	0		NM_001206768-LOC788573;	NM_001206756-LOC504623;	NM_001099159-TMEM218;NR_107819-MIR2285R;	Reproduction_QTL-1722;Production_Association-20980;Health_Association-14887;Production_Association-5111;Meat_and_Carcass_Association-15268;Meat_and_Carcass_QTL-19856;Meat_and_Carcass_QTL-11763;Meat_and_Carcass_Association-21132;Meat_and_Carcass_Association-15269;Meat_and_Carcass_QTL-1345;Reproduction_QTL-1378;Meat_and_Carcass_Association-20378;Health_Association-19031;Meat_and_Carcass_QTL-1344;Me…
CNVR443	chr29	29443499	29542499	28342981	6467565	loss	0.0416667	0.5	0				NM_001105478-SSLP1;	Reproduction_QTL-5371;Meat_and_Carcass_QTL-1316;
CNVR444	chr29	33968357	33981814	32854264	32867722	loss	0	1	0	yak**				Reproduction_QTL-1722;Meat_and_Carcass_QTL-1345;Reproduction_QTL-1378;Reproduction_QTL-4998;Production_QTL-4653;Reproduction_QTL-5371;Meat_and_Carcass_QTL-1316;Reproduction_QTL-1672;Meat_and_Carcass_QTL-11292;Reproduction_QTL-1380;Milk_QTL-2593;Reproduction_QTL-1379;
CNVR445	chr29	36711787	36725177	35598342	35611732	loss	0.0833333	0	0				NM_001191168-PRDM10;	Reproduction_QTL-1722;Meat_and_Carcass_QTL-1345;Meat_and_Carcass_QTL-1344;Production_QTL-4651;Exterior_QTL-7154;Reproduction_QTL-5371;Production_QTL-1346;Reproduction_QTL-1380;Milk_QTL-2593;Reproduction_QTL-1379;Reproduction_QTL-1665;Production_QTL-1343;
CNVR446	chr29	39106890	39123658	37947891	37964656	loss	0.0833333	0	0				NM_176625-PAG16;	Reproduction_QTL-1722;Meat_and_Carcass_QTL-1345;Meat_and_Carcass_QTL-1344;Production_QTL-11299;Production_QTL-4651;Exterior_QTL-7154;Reproduction_QTL-5371;Production_QTL-11301;Production_QTL-1346;Reproduction_QTL-1380;Milk_QTL-2593;Reproduction_QTL-1379;Reproduction_QTL-1665;Meat_and_Carcass_QTL-1373;Meat_and_Carcass_QTL-1374;Production_QTL-1343;
CNVR447	chr29	39919499	40009499	38700409	38790461	loss	0	0.5	0		NM_176625-PAG16;	NM_001038574-CCDC86;NM_001075640-PRPF19;	NM_001281908-HRASLS5;	Reproduction_QTL-1722;Meat_and_Carcass_QTL-1345;Meat_and_Carcass_QTL-1344;Production_QTL-11299;Production_QTL-4651;Exterior_QTL-7154;Reproduction_QTL-5371;Production_QTL-11301;Production_QTL-1346;Reproduction_QTL-1380;Milk_QTL-2593;Reproduction_QTL-1379;Reproduction_QTL-1665;Meat_and_Carcass_QTL-1373;Meat_and_Carcass_QTL-1374;Production_QTL-1343;
CNVR448	chr29	40252499	40309512	39099918	39157300	loss	0.375	0	0			NM_176614-PAG2;		Reproduction_QTL-1722;Meat_and_Carcass_QTL-1345;Meat_and_Carcass_QTL-1344;Production_QTL-11299;Production_QTL-4651;Exterior_QTL-7154;Reproduction_QTL-5371;Production_QTL-11301;Production_QTL-1346;Reproduction_QTL-1380;Milk_QTL-2593;Reproduction_QTL-1379;Reproduction_QTL-1665;Meat_and_Carcass_QTL-1373;Meat_and_Carcass_QTL-1374;Production_QTL-1343;
CNVR449	chr29	43564499	43627586	42512145	42575232	loss	0.0416667	0	0		NM_001105009-LOC618367;	NM_001075714-C29H11orf83;NM_001038581-C29H11orf48;NM_001192320-METTL12;NM_001015633-POLR2G;	NM_001099946-RASGRP2;NM_175786-PYGM;	Reproduction_QTL-1722;Meat_and_Carcass_Association-21132;Meat_and_Carcass_QTL-1345;Meat_and_Carcass_QTL-1344;Production_QTL-11299;Production_QTL-4651;Exterior_QTL-7154;Reproduction_QTL-5371;Production_QTL-11301;Production_QTL-1346;Reproduction_QTL-1380;Milk_QTL-2593;Reproduction_QTL-1379;Reproduction_QTL-1665;Meat_and_Carcass_QTL-1373;Meat_and_Carcass_QTL-1374;Production_QTL-1343;
CNVR450	chr29	50211181	50238141	48988519	49015591	loss	0	0	1	buffalo***		NM_001192717-ANO1;	NM_001001441-TNNT3;	Production_QTL-11299;Exterior_QTL-7154;Meat_and_Carcass_QTL-11300;Meat_and_Carcass_QTL-1374;
CNVR451	chr29	50356683	50400401	49128507	49175140	loss	0	1	0	yak**			NM_001166521-CTSD;	Production_QTL-11299;Exterior_QTL-7154;Meat_and_Carcass_QTL-11300;Meat_and_Carcass_QTL-1374;
CNVR452	chrX	3971811	4009990	10373941	10412120	gain	0.0416667	0	0			NM_174624-CD40LG;	NR_107739-MIR6119;NM_001105455-RPL39;	Milk_QTL-1541;
CNVR453	chrX	7255414	7305322	15624367	15671800	loss	0	0	0.666667	buffalo*			NM_001206059-GRIA3;
CNVR454	chrX	9666541	9929999	19818627	20083722	loss	0	0	1	buffalo***				Exterior_QTL-10457;
CNVR455	chrX	15917118	15934875	26894897	26912650	loss	0.0833333	0	0					Exterior_QTL-10457;Milk_QTL-10456;
CNVR456	chrX	16933098	16946508	28516241	28529650	loss	0.0833333	0	0					Exterior_QTL-10457;Milk_QTL-10456;
CNVR457	chrX	17338780	17552994	28921832	29219674	loss	0.25	1	0		NM_001080346-MGC148328;		NM_001035463-GPC3;	Exterior_QTL-10457;Milk_QTL-10456;
CNVR458	chrX	24218354	24974999	38156709	41726580	both	0.625	1	1				NM_001081544-LDOC1;
CNVR459	chrX	26914559	27064051	43579176	43728668	loss	0	0	0.666667	buffalo*
CNVR460	chrX	27374999	27524999	90015517	90165517	loss	0.0416667	0	0
CNVR461	chrX	30008381	30073499	54870826	54935595	loss	0	0	0.666667	buffalo**
CNVR462	chrX	31889999	32189999	57036245	53677865	both	0.0833333	1	1	yak+buffalo***
CNVR463	chrX	33646499	33838062	58574810	58005199	loss	0.0416667	1	0.333333	yak*	NM_001191233-MCART6;		NM_001076285-HMGB3;NM_001083758-CD99L2;NM_001113257-HMGB3;
CNVR464	chrX	34342499	34402499	57561472	57621472	loss	0	1	1	yak+buffalo***
CNVR465	chrX	36949499	37258291	86587695	64305532	both	0.125	1	1	yak+buffalo***	NM_001205187-LOC100336905;
CNVR466	chrX	48260546	48364242	84018524	84028124	loss	0.0833333	1	0.333333	yak*
CNVR467	chrX	48472499	48640499	84270509	84031136	loss	0.0833333	0	0.333333		NM_001099194-MGC152340;
CNVR468	chrX	53141561	53276278	94322685	94376770	loss	0.0833333	0	0
CNVR469	chrX	60781100	60853499	56150755	102988134	loss	0.0416667	1	1	yak+buffalo***	NM_001078052-NXF3;	NM_001098159-CSNK1B;		Meat_and_Carcass_QTL-20531;Health_QTL-1740;
CNVR470	chrX	70814999	71144999	123949568	124279568	loss	0	0	1	buffalo***			NM_001102296-LOC616008;
CNVR471	chrX	76094999	76306499	130885392	66506794	loss	0.208333	1	0.666667		NM_001101046-PDHA1;
CNVR472	chrX	76596178	76795441	66258842	131402360	loss	0	1	0.666667	yak+buffalo*	NM_001206638-LOC784741;			Milk_Association-20061;Meat_and_Carcass_QTL-20531;Reproduction_Association-14805;Reproduction_Association-15802;Milk_Association-14911;Health_QTL-1740;
CNVR473	chrX	81254999	81404999	127205664	140455498	loss	0	1	0.666667	yak+buffalo*				Milk_Association-20061;
CNVR474	chrX	83692308	85042499	138425201	139775392	loss	0.0833333	1	1	yak+buffalo***			NM_174069-GJB1;NM_001098070-OGT;NM_001075504-NLGN3;NM_001046554-NONO;NM_001077032-CXHXorf65;NM_001011673-CXCR3;NM_001078019-SLC7A3;NM_001205732-ITGB1BP2;NM_001099194-MGC152340;NM_001101277-FOXO4;NM_001205878-MED12;NM_174359-IL2RG;NM_001193249-ZMYM3;NM_001103257-SNX12;
CNVR475	chrX	85124999	86261444	139857453	143549629	gain	0	0	1	buffalo***	NM_001192822-MID1;NM_001031757-CLCN4;		NM_001034471-GDPD2;NM_001192236-DLG3;NM_001192683-AWAT1;NM_001037603-PDZD11;NM_001081743-EDA;NM_173994-ARR3;NM_001242584-IGBP1;NM_001256557-P2RY4;NM_001206105-KIF4A;NM_001101861-DGAT2L6;
CNVR476	chrX	86746209	86766500	146630187	146652084	loss	0.125	0	0		NM_001075394-STS;
CNVR477	chrX	86979437	87020134	146862101	146902627	loss	0.125	0	0
CNVR478	chrU	7663499	7702913	NA	NA	loss	0.0833333	0	0
CNVR479	chrU	9914999	11551499	NA	NA	both	0.833333	0.5	1
CNVR480	chrU	25029016	25069499	NA	NA	loss	0.0416667	0	0
CNVR481	chrU	25874573	26029322	NA	NA	gain	0	0	1	buffalo***
CNVR482	chrU	36247499	36958499	NA	NA	loss	0.708333	0	0.666667
CNVR483	chrU	37624499	38061299	NA	NA	loss	0.0833333	0.5	0
CNVR484	chrU	38615531	38686477	NA	NA	loss	0	0	0.666667	buffalo*
CNVR485	chrU	39529990	39598099	NA	NA	loss	0.0833333	0	0
CNVR486	chrU	40942499	41650448	NA	NA	both	0.5	1	0.333333
CNVR487	chrU	46664481	46700495	NA	NA	loss	0.208333	0	0
CNVR488	chrU	48209999	48862499	NA	NA	loss	0.541667	0.5	0
CNVR489	chrU	49874215	50147249	NA	NA	loss	0	1	0	yak**
CNVR490	chrU	51106499	51538499	NA	NA	loss	0.333333	0	0
CNVR491	chrU	52503476	52844999	NA	NA	loss	0.291667	0	0
CNVR492	chrU	53294999	53709304	NA	NA	loss	0.166667	0	0
CNVR493	chrU	54193736	54258182	NA	NA	both	0.25	0	0
CNVR494	chrU	54481499	54544499	NA	NA	loss	0.0416667	0	0
CNVR495	chrU	54992115	55411049	NA	NA	loss	0.0416667	0	0
CNVR496	chrU	56263499	56666956	NA	NA	loss	0.208333	1	1	yak+buffalo**
CNVR497	chrU	62574414	62605305	NA	NA	loss	0.0833333	0	0.333333
CNVR498	chrU	63014999	63256499	NA	NA	gain	0.0833333	0	0
CNVR499	chrU	65083499	65427411	NA	NA	loss	0.0416667	0	0
CNVR500	chrU	65441523	65552982	NA	NA	loss	0.0833333	0	0
CNVR501	chrU	65659499	65797499	NA	NA	both	0.125	0	0
CNVR502	chrU	66514499	68909999	NA	NA	both	0.208333	0	0
CNVR503	chrU	69026982	69060641	NA	NA	loss	0.0833333	0	0
CNVR504	chrU	69069994	70424999	NA	NA	both	0.75	0	0	taurine**
CNVR505	chrU	69208707	69584999	NA	NA	gain	0	0.5	0.666667	yak+buffalo*
CNVR506	chrU	69592499	70424999	NA	NA	loss	0	1	0.666667	yak+buffalo*
CNVR507	chrU	71489999	72029999	NA	NA	both	0.791667	1	1
CNVR508	chrU	72787499	73214999	NA	NA	both	0.458333	0.5	0
CNVR509	chrU	73987499	74549999	NA	NA	gain	0.541667	0	0
CNVR510	chrU	74016231	74319356	NA	NA	gain	0	0.5	0.333333
CNVR511	chrU	74804999	75235499	NA	NA	both	0.791667	0	0	taurine**
CNVR512	chrU	75787030	75928499	NA	NA	gain	0.0416667	0	0.333333
CNVR513	chrU	77233499	77317499	NA	NA	gain	0.75	0	0	taurine**
CNVR514	chrU	77791499	77890499	NA	NA	loss	0.0416667	0	0.666667	buffalo*
CNVR515	chrU	79184999	79447499	NA	NA	both	0.125	0	0.666667
CNVR516	chrU	80075061	80266891	NA	NA	both	0.375	0	0
CNVR517	chrU	83782499	84029999	NA	NA	loss	0.25	1	0	yak*
CNVR518	chrU	86962195	87010874	NA	NA	loss	0.0416667	0.5	0
CNVR519	chrU	92474999	93524999	NA	NA	gain	0.0833333	0	0
CNVR520	chrU	94278241	94509132	NA	NA	loss	0.0416667	0	1	buffalo**
CNVR521	chrU	96089999	96352499	NA	NA	loss	0.0833333	0	0
CNVR522	chrU	96703882	96800397	NA	NA	loss	0.0416667	0	0
CNVR523	chrU	99587812	99787499	NA	NA	loss	0.125	0	0.666667
CNVR524	chrU	100004999	100203932	NA	NA	both	0.333333	0	0
CNVR525	chrU	102851527	103045499	NA	NA	loss	0.0833333	0	0
CNVR526	chrU	104662757	104696336	NA	NA	loss	0	1	0	yak**
CNVR527	chrU	107362499	107671499	NA	NA	loss	0.416667	0.5	1
CNVR528	chrU	109165499	109435499	NA	NA	both	0.0833333	0	1	buffalo***
CNVR529	chrU	111809999	112109999	NA	NA	loss	0.5	0.5	1
CNVR530	chrU	112807499	112913494	NA	NA	loss	0.0833333	0	1	buffalo**
CNVR531	chrU	113926499	114088499	NA	NA	both	0.291667	0	0
CNVR532	chrU	114346670	114435487	NA	NA	loss	0.291667	0	0
CNVR533	chrU	114889509	115047878	NA	NA	loss	0.125	0	0
CNVR534	chrU	116249999	116489999	NA	NA	gain	0.0833333	0	0
CNVR535	chrU	118477499	118759894	NA	NA	loss	0.5	0	1
CNVR536	chrU	119808566	119920499	NA	NA	loss	0.0416667	0	1	buffalo***
CNVR537	chrU	120097499	120517499	NA	NA	loss	0.708333	0	1
CNVR538	chrU	122090692	122160997	NA	NA	gain	0	0	1	buffalo***
CNVR539	chrU	122647168	122775177	NA	NA	loss	0.0833333	0	0
CNVR540	chrU	126269999	126598499	NA	NA	loss	0.5	1	1
CNVR541	chrU	128474999	128594999	NA	NA	loss	0.125	1	0	yak*
CNVR542	chrU	129569999	129809999	NA	NA	both	0.125	0	0
CNVR543	chrU	134587956	134642825	NA	NA	loss	0.125	0	0
CNVR544	chrU	135184499	135247499	NA	NA	loss	0.208333	0	0
CNVR545	chrU	136192499	136252499	NA	NA	gain	0	1	0	yak**
CNVR546	chrU	136754999	136904999	NA	NA	both	0.291667	0	0
CNVR547	chrU	140988317	141043499	NA	NA	loss	0.333333	0	0
CNVR548	chrU	141195076	141236959	NA	NA	gain	0.291667	0.5	0
CNVR549	chrU	142811389	143004430	NA	NA	both	0.5	0	0
CNVR550	chrU	143383499	143465959	NA	NA	loss	0.0833333	1	0	yak*
CNVR551	chrU	143736471	143820145	NA	NA	loss	0.291667	0	0
CNVR552	chrU	146109542	146365678	NA	NA	loss	0.208333	0	1	buffalo*
CNVR553	chrU	148054499	148364999	NA	NA	loss	0.25	1	0.666667
CNVR554	chrU	149233499	149302499	NA	NA	loss	0.0833333	0	0
CNVR555	chrU	150113073	150427499	NA	NA	loss	0.166667	0	0
CNVR556	chrU	151747499	151834499	NA	NA	loss	0.291667	0	0
CNVR557	chrU	153224359	153301499	NA	NA	loss	0.0833333	0	0
CNVR558	chrU	154422609	154567356	NA	NA	both	0.0833333	0	0
CNVR559	chrU	154892083	154934775	NA	NA	loss	0.0833333	0	0
CNVR560	chrU	155620001	155670949	NA	NA	loss	0.0416667	0	0
CNVR561	chrU	156472257	156541138	NA	NA	loss	0.0416667	0.5	0
CNVR562	chrU	157042499	157177499	NA	NA	loss	0.0833333	0.5	0.666667
CNVR563	chrU	158179499	158251499	NA	NA	loss	0.0833333	0	0
CNVR564	chrU	161338499	161407499	NA	NA	both	0.25	0	0
CNVR565	chrU	162455523	162521632	NA	NA	loss	0.25	1	0
CNVR566	chrU	162886499	162985499	NA	NA	gain	0.125	0	0
CNVR567	chrU	167347499	167465302	NA	NA	loss	0.208333	0	0
CNVR568	chrU	167532074	167589077	NA	NA	gain	0.125	0.5	0
CNVR569	chrU	167917499	167955121	NA	NA	loss	0	1	0	yak**
CNVR570	chrU	168484499	168538499	NA	NA	loss	0.541667	0	0
CNVR571	chrU	169209283	169273573	NA	NA	loss	0.0833333	0	0
CNVR572	chrU	170227499	170287499	NA	NA	loss	0.416667	0	0
CNVR573	chrU	170797499	170851499	NA	NA	loss	0.0416667	0	0
CNVR574	chrU	173452499	173689136	NA	NA	both	0.375	0	0
CNVR575	chrU	176232900	176341499	NA	NA	gain	0.375	0.5	0
CNVR576	chrU	176595909	176822846	NA	NA	gain	0.125	0	0
CNVR577	chrU	176826236	176863499	NA	NA	loss	0.125	0.5	0
CNVR578	chrU	178177499	178217352	NA	NA	loss	0	1	0	yak**
CNVR579	chrU	179104499	179149499	NA	NA	loss	0.125	0	0
CNVR580	chrU	179869499	179951717	NA	NA	loss	0.166667	0	0
CNVR581	chrU	182321139	182362158	NA	NA	loss	0.208333	0	0
CNVR582	chrU	185197071	185242499	NA	NA	loss	0.0833333	0	0
CNVR583	chrU	186307492	186374947	NA	NA	gain	0.208333	0	0
CNVR584	chrU	187471073	187485666	NA	NA	loss	0.291667	0	0
CNVR585	chrU	191055309	191129338	NA	NA	loss	0.0416667	0	0
CNVR586	chrU	191257385	191285685	NA	NA	both	0.125	0	0
CNVR587	chrU	192869159	192905734	NA	NA	gain	0.125	0	0
CNVR588	chrU	195388938	195410717	NA	NA	loss	0.208333	0	0
CNVR589	chrU	197148780	197180515	NA	NA	loss	0.125	0	0
CNVR590	chrU	199964094	199993702	NA	NA	loss	0.0833333	0	0
CNVR591	chrU	200404595	200444337	NA	NA	loss	0.0416667	0	0
CNVR592	chrU	200803499	200852374	NA	NA	loss	0.0833333	0	0
CNVR593	chrU	202651682	202748254	NA	NA	both	0.125	0	0
CNVR594	chrU	204841654	205012499	NA	NA	loss	0.208333	1	0	yak*
CNVR595	chrU	206863439	206899625	NA	NA	gain	0.0833333	0	0
CNVR596	chrU	207337499	207391499	NA	NA	loss	0.208333	1	0	yak*
CNVR597	chrU	209671048	209685915	NA	NA	gain	0.0833333	0	0
CNVR598	chrU	212178477	212196328	NA	NA	loss	0.166667	0	0
CNVR599	chrU	216563817	216637499	NA	NA	gain	0.0833333	0	0
CNVR600	chrU	221118968	221224499	NA	NA	loss	0.125	0	0
CNVR601	chrU	221915955	221954663	NA	NA	loss	0.0833333	0	0
CNVR602	chrU	228235214	228266912	NA	NA	gain	0.0833333	0	0
CNVR603	chrU	228657722	228671108	NA	NA	loss	0.125	0	0
CNVR604	chrU	230755331	230769725	NA	NA	loss	0.166667	0	0
CNVR605	chrU	236620573	236635910	NA	NA	loss	0	0	1	buffalo***
Note: “Start(Btau_4.0)”, “Stop(Btau_4.0)”, “Start(Btau_4.6)”, and “Stop(Btau_4.6)” are the start and stop positions for CNVRs based on Btau_4.0 and Btau_4.6, respectively. “Taurine_fre”, “Yak_fre”, and “Buffalo_fre” are the frequencies of CNVRs in three groups of taurine, yak, and buffalo. “ISA_test” shows CNVRs which are statistically abundant in three groups by indicator species analysis (ISA),…

## Sheet: S4
Table S4 Shared CNVRs by this study and other studies
Shared CNVR	Chromosome	Frequency
		Taurine	Yak	Buffalo	Bickhart (2012)*	Stothard (2011)*	Zhan (2011)*	Fadisa (2010)	Liu (2010)	Hou (2011)	Li Jiang (2012)	Li Jiang (2013)*	Bae (2010)
CNVR33	chr3	0.708333	1	1	Confirmed	Confirmed		0.25	0.3	0.051823
CNVR92	chr5	0.458333	1	0.666667	Confirmed
CNVR96	chr6	0.125	1	1	Confirmed	Confirmed	Confirmed		0.0444
CNVR97	chr6	0.333333	1	1	Confirmed	Confirmed	Confirmed		Unique
CNVR119	chr7	1	1	0.666667		Confirmed				0.0672	0.436954	Confirmed
CNVR124	chr7	0.291667	1	0.666667
CNVR127	chr7	0.541667	1	0.666667
CNVR138	chr8	0.791667	1	0.666667		Confirmed	Confirmed	0.4	0.1			Confirmed
CNVR157	chr8	0.875	1	1				0.2	0.0778
CNVR172	chr9	0.333333	1	0.666667	Confirmed	Confirmed	Confirmed		0.3222	0.0192
CNVR201	chr12	0.916667	1	0.666667	Confirmed	Confirmed	Confirmed	0.3	0.0333	0.0729	0.811486
CNVR224	chr14	0.666667	1	0.333333	Confirmed	Confirmed			0.4333	0.3647
CNVR242	chr15	0.125	0	1	Unique		Confirmed	0.3	Unique	0.0096			0.083
CNVR268	chr17	0.0833333	1	1	Confirmed					0.0307
CNVR294	chr18	0.375	1	1	Confirmed		Confirmed	0.05	0.0333	0.0365
CNVR296	chr18	0.791667	1	1	Confirmed	Confirmed	Confirmed	0.3	0.5444	0.1536
CNVR304	chr18	0.5	0	0	Confirmed		Confirmed	0.2	0.0667
CNVR311	chr19	0.5	1	0.666667	Confirmed
CNVR367	chr23	0.708333	0.5	1	Confirmed	Confirmed			0.6266			Confirmed
CNVR407	chr26	0.166667	1	0.666667	Confirmed		Confirmed	0.15	0.02
CNVR411	chr27	0.625	1	1	Confirmed		Confirmed	0.4	0.1556	0.0192
CNVR417	chr27	0.791667	1	0.666667			Confirmed		0.0444
CNVR431	chr29	0.583333	1	1					0.3
CNVR458	chrX	0.625	1	1	Confirmed			0.05	0.2111
CNVR462	chrX	0.0833333	1	1	Confirmed				0.2778
CNVR463	chrX	0.0416667	1	0.333333	Confirmed			0.05	Unique
CNVR465	chrX	0.125	1	1	Confirmed				0.1
CNVR466	chrX	0.0833333	1	0.333333	Confirmed				Unique
CNVR467	chrX	0.0833333	0	0.333333	Confirmed
CNVR469	chrX	0.0416667	1	1	Confirmed				Multiple
CNVR471	chrX	0.208333	1	0.666667	Confirmed
Total		31			24	10	12	12	23	10	2	3	1
Note: *Frequecny was not given or calculated accurately. The references can be found in the manuscript.

## Sheet: S5
Table S5 CNVR in ChrM in Chinese bulls
Group	Chromosome	Position	Size	Type	Frequency	Count	Total number
Taurine	chrM	86-13457	13371	gain	0.71	17	24
Yak	chrM	86-13457	13371	loss	1	2	2
Buffalo	chrM	86-13457	13371	loss	1	3	3
Note: Yak and buffalo are of loss type, while taurine is of gain type mostly.

## Sheet: S6
Table S6 CNV types of individuals on CNVR22 and CNVR310 in three Chinese breeds
Qinchuan	CNVR22				CNVR310				Nanyang	CNVR22				CNVR310				Jiaxian	CNVR22				CNVR310
	Mean	Max	Min	Type	Mean	Max	Min	Type		Mean	Max	Min	Type	Mean	Max	Min	Type		Mean	Max	Min	Type	Mean	Max	Min	Type
QC-1	0.905131	1.06987	0.765762	Normal	0.857999	1.7869	0.411977	Normal	NY-19	0.558634	0.900985	0.346367	Loss	0.576864	1.17278	0.283745	Loss	JX1	0.253328	0.281436	0.228028	Loss	0.790688	1.6126	0.387688	Normal
QC-4	0.939904	4.52494	0.195233	Normal	1.09721	1.25938	0.955925	Normal	NY-25	0.544312	0.718131	0.412565	Loss	0.557785	0.655847	0.474384	Loss	JX2	0.216016	0.291751	0.159941	Loss	0.48597	0.606361	0.389483	Normal
QC-9	0.42436	0.449572	0.400562	Loss	0.967059	1.27035	0.736179	Normal	NY-26	0.626144	0.766812	0.51128	Normal	1.10171	1.24234	0.977001	Normal	JX4	0.383439	1.19224	0.123319	Loss	0.922943	1.12986	0.753923	Normal
QC-12	0.969398	1.08446	0.866542	Normal	1.13035	1.14176	1.11906	Normal	NY-27	0.686736	1.083	0.435464	Normal	0.745501	1.30733	0.425118	Normal	JX5	0.18004	0.305761	0.106012	Loss	0.999702	1.40007	0.713826	Normal
QC-16	0.959091	1.72629	0.53285	Normal	1.23598	2.22178	0.687578	Normal	NY-28	1.53477	1.73024	1.36138	Normal	1.25025	1.91175	0.817637	Normal	JX6	0.867695	1.20067	0.627059	Normal	1.3232	2.11054	0.829581	Normal
QC-19	1.82644	2.54628	1.31011	Normal	1.69421	2.31552	1.23962	Normal	NY-30	1.79492	3.26794	0.985863	Gain	1.11825	1.63598	0.764359	Normal	JX7	0.91023	1.33099	0.62248	Normal	1.34248	1.49442	1.206	Normal
QC-20	1.55825	2.00022	1.21394	Normal	1.1577	2.30099	0.582473	Normal	NY-31	2.04401	2.36994	1.76291	Gain	1.30931	1.84623	0.928534	Normal	JX8	0.605158	0.768191	0.476725	Normal	1.16609	1.57598	0.862806	Normal
QC-22	1.48525	1.73549	1.27109	Normal	0.949439	1.30059	0.693098	Normal	NY-32	1.01434	1.38361	0.743618	Normal	1.25383	1.55046	1.01395	Normal	JX9	0.435141	0.601159	0.314971	Loss	1.0411	1.23284	0.87917	Normal
QC-24	1.71059	3.16462	0.924634	Normal	1.54476	2.43733	0.979061	Normal	NY-38	1.15373	2.32753	0.571893	Normal	0.995707	1.23419	0.803306	Normal	JX10	0.918824	1.53035	0.551661	Normal	1.30661	2.127	0.802647	Normal
QC-25	2.08063	3.51242	1.23249	Gain	1.62509	1.74612	1.51244	Normal	NY-39	1.52851	1.99481	1.17121	Normal	0.915838	1.07826	0.777883	Normal	JX11	1.21457	1.27081	1.16083	Normal	1.41096	1.50449	1.32325	Normal
QC-26	1.50153	4.91645	0.458583	Normal	1.87231	3.22768	1.08609	Gain	NY-40	1.53497	2.21181	1.06525	Normal	1.09089	1.4314	0.831381	Normal	JX12	1.37706	2.07104	0.915623	Normal	1.41807	1.69556	1.186	Normal
QC-28	1.59787	2.27311	1.12322	Normal	1.54912	2.93948	0.816397	Normal	NY-41	2.43962	4.09573	1.45317	Gain	1.65205	2.82872	0.964845	Normal	JX13	1.23655	1.6569	0.922839	Normal	1.00306	1.62929	0.617525	Normal
QC-29	0.794019	1.19583	0.527221	Normal	0.949453	2.04418	0.440989	Normal	NY-42	1.65011	2.57173	1.05876	Normal	0.965185	3.59766	0.258941	Normal	JX15	0.931876	1.38579	0.626642	Normal	1.71362	2.47962	1.18425	Normal
QC-32	0.353063	0.693084	0.179853	Loss	1.03588	1.19698	0.896462	Normal	NY-44	2.45461	5.44398	1.10675	Gain	1.42772	2.47625	0.823175	Gain	JX16	0.672343	1.51951	0.297495	Normal	0.861825	1.64361	0.451896	Normal
QC-36	1.25064	2.30525	0.678496	Normal	1.1706	1.51994	0.901548	Normal	NY-45	1.51816	1.78193	1.29344	Normal	1.2963	2.00785	0.836909	Normal	JX17	0.705363	0.893354	0.556931	Normal	1.13927	1.76647	0.734764	Normal
QC-37	1.44614	1.8016	1.16082	Normal	1.01257	2.38965	0.429057	Normal	NY-47	1.54669	1.6585	1.44242	Normal	1.73348	2.09695	1.43302	Gain	JX18	0.774207	1.14702	0.522566	Normal	1.35832	1.57352	1.17255	Normal
QC-39	1.81296	4.26958	0.769828	Normal	1.35693	1.54791	1.18951	Normal	NY-49	0.933476	1.96535	0.44337	Normal	0.769386	0.842583	0.702547	Normal	JX19	0.378243	0.675351	0.211842	Loss	0.952388	0.984806	0.921037	Normal
QC-40	1.02823	1.07106	0.987111	Normal	0.781533	1.05063	0.581358	Normal	NY-50	0.498048	1.86465	0.133028	Loss	1.40616	4.19172	0.471712	Normal	JX20	0.27061	0.31002	0.23621	Loss	1.55524	2.42938	0.995629	Normal
QC-41	1.78261	3.03167	1.04817	Normal	0.92986	1.1734	0.736868	Normal	NY-51	1.24557	1.5479	1.00229	Normal	1.36806	1.94116	0.964162	Normal	JX21	1.20018	1.28708	1.11915	Normal	1.72371	2.44266	1.21637	Normal
QC-42	1.88849	2.29878	1.55143	Normal	0.921908	0.945326	0.89907	Normal	NY-52	2.50256	5.14287	1.21776	Gain	1.39009	1.51643	1.27427	Normal	JX22	0.795664	1.54901	0.408699	Normal	1.70549	1.83733	1.5831	Normal
QC-45	2.05774	2.60318	1.62659	Gain	1.3798	1.57436	1.20928	Normal	NY-53	2.53184	3.11627	2.05701	Gain	1.44317	1.9545	1.06562	Gain	JX23	1.2192	1.34618	1.10419	Normal	1.52436	1.89638	1.22531	Normal
QC-49	0.689881	0.913381	0.52107	Normal	0.73487	1.09215	0.494471	Normal	NY-54	0.861256	1.91242	0.387866	Normal	1.20127	1.56077	0.924568	Normal	JX25	1.03804	1.2184	0.884383	Normal	1.1344	1.51415	0.849886	Normal
QC-51	1.01663	1.63846	0.630792	Normal	2.00296	4.66062	0.860798	Normal	NY-56	1.1365	1.349	0.957476	Normal	1.44575	2.36904	0.882296	Gain	JX26	1.57609	2.01195	1.23465	Normal	1.34829	1.93157	0.941144	Normal
QC-53	3.13476	3.97606	2.47148	Gain	1.39708	1.5219	1.2825	Normal	NY-58	1.89665	2.32048	1.55023	Normal	2.2012	3.62718	1.33583	Gain	JX27	1.47307	1.5445	1.40494	Normal	1.34855	2.02793	0.896773	Normal
QC-54	2.88487	3.86496	2.15331	Gain	0.985805	1.78503	0.544422	Normal	NY-59	0.986569	1.54463	0.630132	Normal	1.12912	1.23503	1.0323	Normal	JX28	0.921412	1.54015	0.551247	Normal	1.22521	1.37435	1.09225	Normal
QC-58	1.98065	2.37582	1.6512	Gain	1.10718	1.73144	0.707997	Normal	NY-60	1.75844	2.00705	1.54062	Gain	2.31621	3.84775	1.39428	Gain	JX29	0.815055	1.38094	0.481061	Normal	1.2638	2.1349	0.748133	Normal
QC-60	1.741	5.05077	0.600122	Normal	1.33341	2.41022	0.737679	Normal	NY-61	2.10262	2.45937	1.79762	Gain	1.54682	4.07762	0.58678	Gain	JX30	1.44907	3.80914	0.551257	Normal	1.25203	1.48941	1.05247	Normal
QC-64	2.73942	3.42539	2.19082	Gain	1.07624	1.32475	0.874341	Normal	NY-62	2.34935	5.224	1.05655	Normal	1.7502	5.78746	0.529284	Gain	JX31	1.25989	1.51936	1.04474	Normal	1.2918	1.54999	1.07662	Normal
QC-66	0.855059	1.19463	0.612011	Normal	1.56524	2.42273	1.01124	Normal	NY-63	0.844062	1.23048	0.578992	Normal	1.1485	2.34459	0.562597	Normal	JX32	0.769723	1.41767	0.41792	Normal	2.1827	3.08946	1.54207	Gain
QC-69	0.905584	1.8528	0.442619	Normal	1.39021	1.73221	1.11574	Normal	NY-65	1.78918	2.07944	1.53945	Gain	1.19716	1.67122	0.85758	Normal	JX34	0.985309	2.13124	0.455526	Normal	1.89989	2.54016	1.42101	Normal
QC-75	0.677381	0.940412	0.48792	Normal	0.918745	1.04125	0.810657	Normal	NY-66	2.02313	3.2648	1.25369	Gain	1.30689	1.73325	0.985403	Normal	JX35	0.593333	0.942205	0.373639	Loss	1.77026	6.26414	0.500281	Normal
QC-76	0.229301	0.289515	0.18161	Loss	0.615563	0.724615	0.522922	Normal	NY-70	2.62605	3.32999	2.07091	Gain	1.05692	1.2114	0.922148	Normal	JX36	1.10471	1.39183	0.876817	Normal	2.48427	3.49217	1.76727	Gain
QC-79	1.59902	1.82324	1.40236	Normal	1.31638	2.43554	0.711492	Normal	NY-71	1.61146	2.89141	0.898106	Normal	0.891026	1.9459	0.407999	Normal	JX37	0.674732	0.881055	0.516725	Normal	1.44031	1.88866	1.09839	Normal
QC-80	0.955549	1.18437	0.770938	Normal	1.39443	3.70254	0.52516	Normal	NY-75	3.42735	4.94319	2.37634	Gain	1.60341	1.92466	1.33578	Normal	JX40	1.30693	1.54287	1.10707	Normal	2.47984	3.00235	2.04827	Gain
QC-85	0.94137	1.05703	0.838367	Normal	0.823441	0.964134	0.703279	Normal	NY-76	2.00171	2.45875	1.62962	Gain	1.2793	2.57282	0.636116	Normal	JX41	1.19734	1.52292	0.941364	Normal	1.85057	2.25962	1.51556	Normal
QC-90	0.902094	1.18819	0.684882	Normal	1.34623	1.57805	1.14847	Normal	NY-77	1.18623	1.55861	0.902819	Normal	1.58826	3.40997	0.739765	Gain	JX42	1.16988	1.37974	0.991939	Normal	3.58576	4.02486	3.19456	Gain
QC-91	1.99931	2.59677	1.53932	Gain	1.59947	2.78481	0.918665	Normal	NY-78	4.13618	8.54226	2.00274	Gain	1.37441	2.66473	0.708892	Normal	JX43	0.829097	1.74897	0.393033	Normal	2.28113	3.79153	1.37241	Gain
QC-94	1.17009	1.96869	0.695447	Normal	0.842073	1.19258	0.594583	Normal	NY-79	3.23287	4.294	2.43396	Gain	1.34727	1.36198	1.33272	Normal	JX44	1.13602	1.66824	0.773602	Normal	2.30035	2.43902	2.16957	Gain
QC-95	2.37202	3.66302	1.53603	Gain	1.89938	2.17745	1.65682	Normal	NY-80	2.63422	4.45193	1.55867	Gain	1.79114	2.26157	1.41857	Normal	JX45	1.32873	1.68608	1.04711	Normal	1.75119	2.21047	1.38735	Normal
QC-97	2.35835	3.35579	1.65737	Gain	1.84286	2.89893	1.17152	Normal	NY-83	1.70281	3.42802	0.845845	Normal	1.12107	1.57154	0.799727	Normal	A2(reference)	1	1.47802	0.676581		1	2.16357	0.462198
QC-98	0.70041	0.933084	0.525755	Normal	1.51791	2.16353	1.06494	Normal	NY-85	3.54915	8.18408	1.53915	Gain	1.95365	3.55908	1.0724	Normal
QC-99	1.71859	1.95099	1.51387	Normal	1.18338	1.66485	0.841154	Normal	NY-89	4.53447	7.67751	2.67813	Gain	1.32847	1.66454	1.06026	Normal
QC-100	0.650313	0.826984	0.511385	Normal	1.23071	1.97389	0.767342	Normal	NY-92	1.20004	2.31345	0.622491	Normal	0.904954	1.10867	0.73867	Normal
QC-104	1.20187	1.37027	1.05416	Normal	1.33615	1.34828	1.32413	Normal	A2(reference)	1	1.65475	0.60432		1	1.40561	0.711433
QC-105	0.822644	1.61368	0.419379	Normal	1.34272	1.50404	1.1987	Normal
QC-106	2.22717	2.31516	2.14252	Gain	1.09555	1.41317	0.849314	Normal
QC-107	1.54572	4.24254	0.563164	Normal	1.39199	2.86005	0.677484	Normal
A2(reference)	1	1.80846	0.552957		1	1.86306	0.536753
Note: Calibration of ΔΔCt values were determined by comparing test samples and Angus reference (two-copy states) with BTF3 gene as internal control, and the relative copy number for each test sample was calculated as 2-ΔΔCt.

## Sheet: S7
Table S7 Association analysis of CNVR310 with body measurements
CNV	N	Traits (LSM ± SE)
		Body height	Body length	Heart girth	Hucklebone width	Body weight
Gain	21	124.59±4.25	138.14±9.50	168.19±8.53b	22.45±3.85	351.39±32.43
Loss	2	128.00±8.49	143.50±7.78	174.00±24.04a	25.50±2.12	410.50±92.63
Normal	106	127.08±6.15	139.33±10.87	174.73±10.39a	21.42±4.55	369.67±60.90
Total	129	126.69±5.94	139.20±10.22	173.66±10.50	21.66±4.44	367.33±57.87
Note: “LSM” for least squares mean, “SE” for standard error, and “N” for sample number. "a and b Means" with different superscripts were significantly different (P < 0.05).
